# Supplementary material for: Nurses’ occupational fatigue level and risk factors: A systematic review and meta-analysis
Source: PLoS One. 2025 Jul 18;20(7):e0326519. doi: 10.1371/journal.pone.0326519 (PMC12273991; doi:10.1371/journal.pone.0326519)
Supplement: S3 Table — (XLSX) [file pone.0326519.s003.xlsx]

## Sheet: 2343摘要删
Author	Year	Title	Journal	DOI	Decision	Reason
Chen, Keying; He, Jiangjuan; Ye, Saisai; Zhou, Lihui; Li, Yu	2023	Preventive behavior of occupational low back pain in junior nurses and its influencing factors	Journal of Nursing Science		Included	meet the inclusion criteria
Bolkan Günaydın, Elzem; Öcalan, Mustafa Çağrı; Günaydın, Okan; Uzunkulaoğlu, Aslıhan; Ay, Saime	2022	Assessment of Pain, Occupational Fatigue, Sleep and Quality of Life in Nurses	Ankara Ueniversitesi Tip Fak黮tesi mecmuasi	10.4274/atfm.galenos.2022.69672	Included	meet the inclusion criteria
Ross, Alyson; Geiger Brown, Jeanne; Yang, Li; Flynn, Sharon; Cox, Robert; Wehrlen, Leslie; Lee, Lena J	2021	Acute and chronic fatigue in nurses providing direct patient care and in non‐direct care roles: A cross‐sectional analysis	Nursing & Health Sciences	10.1111/nhs.12862	Included	meet the inclusion criteria
Hong, J; Kim, M; Suh, E E; Cho, S; Jang, S	2021	Comparison of Fatigue, Quality of Life, Turnover Intention, and Safety Incident Frequency between 2-Shift and 3-Shift Korean Nurses	Int J Environ Res Public Health	10.3390/ijerph18157953	Included	meet the inclusion criteria
Min, A; Kim, Y M; Yoon, Y S; Hong, H C; Kang, M; Scott, L D	2021	Effects of Work Environments and Occupational Fatigue on Care Left Undone in Rotating Shift Nurses	J Nurs Scholarsh	10.1111/jnu.12604	Included	meet the inclusion criteria
Mollica, John; Schwerha, Diana	2021	Exploring the Relationship between Patient Acuity, Patient Assignments and Fatigue among Nurses	Proceedings of the Human Factors and Ergonomics Society Annual Meeting	10.1177/1071181321651016	Included	meet the inclusion criteria
Orique, S B; Despins, L; Wakefield, B J; Erdelez, S; Vogelsmeier, A	2019	Perception of clinical deterioration cues among medical-surgical nurses	J Adv Nurs	10.1111/jan.14038	Included	meet the inclusion criteria
Ismail, K M; Malak, M Z; Alamer, R M	2019	Psychosocial correlates of work-related fatigue among Jordanian emergency department nurses	Perspect Psychiatr Care	10.1111/ppc.12354	Included	meet the inclusion criteria
Yu, F; Somerville, D; King, A	2019	Exploring the impact of 12-hour shifts on nurse fatigue in intensive care units	Appl Nurs Res	10.1016/j.apnr.2019.151191	Included	meet the inclusion criteria
Min, Ari; Min, Haeyoung; Hong, Hye C	2019	Psychometric properties of the Korean version of the Occupational Fatigue Exhaustion Recovery Scale in a nurse population	Research in nursing & health	10.1002/nur.21980	Included	meet the inclusion criteria
Sagherian, K; Clinton, M E; Abu-Saad, Huijer H; Geiger-Brown, J	2017	Fatigue, Work Schedules, and Perceived Performance in Bedside Care Nurses	Workplace Health Saf	10.1177/2165079916665398	Included	meet the inclusion criteria
Yamaguchi, Shinya; Winwood, Peter C; Yano, Rika	2023	Chronic fatigue and recovery among nurses working two-shift and three-shift rotations	Collegian	https://doi.org/10.1016/j.colegn.2023.06.001	Included	meet the inclusion criteria
Blouin, Ann Scott; Smith-Miller, Cheryl A; Harden, Jacqueline; Li, Yin	2016	Caregiver Fatigue: Implications for Patient and Staff Safety, Part 1	The Journal of nursing administration	10.1097/NNA.0000000000000353	Included	meet the inclusion criteria
Drake, D A; Steege, L M	2016	Interpretation of Hospital Nurse Fatigue Using Latent Profile Analysis	ANS Adv Nurs Sci	10.1097/ANS.0000000000000130	Included	meet the inclusion criteria
Liu, Y; Wu, L M; Chou, P L; Chen, M H; Yang, L C; Hsu, H T	2016	The Influence of Work-Related Fatigue, Work Conditions, and Personal Characteristics on Intent to Leave Among New Nurses	J Nurs Scholarsh	10.1111/jnu.12181	Included	meet the inclusion criteria
Zhou, Chun-Fen; Fang, Jin-Bo	2015	Correlation Between Job Characteristics and Occupational Fatigue in Nurses	Hu Li Za Zhi		Included	meet the inclusion criteria
Chen, J; Davis, K G; Daraiseh, N M; Pan, W; Davis, L S	2014	Fatigue and recovery in 12-hour dayshift hospital nurses	J Nurs Manag	10.1111/jonm.12062	Included	meet the inclusion criteria
Hazzard, B; Johnson, K; Dordunoo, D; Klein, T; Russell, B; Walkowiak, P	2013	Work- and nonwork-related factors associated with PACU nurses' fatigue	J Perianesth Nurs	10.1016/j.jopan.2012.06.010	Included	meet the inclusion criteria
Geiger-Brown, J; Rogers, V E; Trinkoff, A M; Kane, R L; Bausell, R B; Scharf, S M	2012	Sleep, sleepiness, fatigue, and performance of 12-hour-shift nurses	Chronobiol Int	10.3109/07420528.2011.645752	Included	meet the inclusion criteria
Barker, L M; Nussbaum, M A	2011	Fatigue, performance and the work environment: a survey of registered nurses	J Adv Nurs	10.1111/j.1365-2648.2010.05597.x	Included	meet the inclusion criteria
Fang, Jinbo; Kunaviktikul, Wipada; Olson, Karin; Chontawan, Ratanawadee; Kaewthummanukul, Thanee	2008	Factors influencing fatigue in Chinese nurses	Nursing & Health Sciences	10.1111/j.1442-2018.2008.00407.x	Included	meet the inclusion criteria
Cho, H; Sagherian, K; Scott, L D; Steege, L M	2022	Occupational fatigue, workload and nursing teamwork in hospital nurses	J Adv Nurs	10.1111/jan.15246	Included	meet the inclusion criteria
Min, A; Hong, H C; Kim, Y M	2022	Work schedule characteristics and occupational fatigue/recovery among rotating-shift nurses: A cross-sectional study	J Nurs Manag	10.1111/jonm.13511	Included	meet the inclusion criteria
Cho, Hyeonmi; Sagherian, Knar; Scott, Linda D; Steege, Linsey M	2022	Occupational fatigue, individualized nursing care, and quality of nursing care among hospital nurses	Journal of Nursing Scholarship	10.1111/jnu.12768	Included	meet the inclusion criteria
Sagherian, K; Cho, H; Steege, L M	2024	The insomnia, fatigue, and psychological well-being of hospital nurses 18 months after the COVID-19 pandemic began: A cross-sectional study	J Clin Nurs	10.1111/jocn.16451	Included	meet the inclusion criteria
Alsayed, S A; Abou, Hashish EA; Alshammari, F	2022	Occupational Fatigue and Associated Factors among Saudi Nurses Working 8-Hour Shifts at Public Hospitals	SAGE Open Nurs	10.1177/23779608221078158	Included	meet the inclusion criteria
Qian, Wenjing; Zhang, Yaqing; Qian, Qianjian	2022	The occupational fatigue of nurses in operating rooms in the tertiary hospitals in China	Chinese Nursing Management		Included	meet the inclusion criteria
Alshammari, B; AlEnazy, A; Alshammari, F; Madkhali, N; Al-Masaeed, M	2022	Investigation of the Level and Factors Influencing Emergency Department Nurses Fatigue: A Case Study of the Saudi Arabian Context	Healthcare (Basel)	10.3390/healthcare10071294	Included	meet the inclusion criteria
(2006). Domperidone. Drugs and Lactation Database (LactMed®). Bethesda (MD), National Institute of Child Health and Human Development.					excluded at abstract screening stage
(2006). Metoclopramide. Drugs and Lactation Database (LactMed®). Bethesda (MD), National Institute of Child Health and Human Development.					excluded at abstract screening stage
(2006). Sulpiride. Drugs and Lactation Database (LactMed®). Bethesda (MD), National Institute of Child Health and Human Development.					excluded at abstract screening stage
?ubelj, M. and V. U?akar	2015	An outbreak of acute gastroenteritis associated with group A Rotavirus in long-term care facility in Slovenia	Wiener Klinische Wochenschrift	10.1007/s00508-014-0672-8	exceluded	duplication
Aamdal, E., E. Skovlund, K. D. Jacobsen, O. Straume, C. Kersten, O. Herlofsen, J. Karlsen, I. Hussain, A. Amundsen, A. Dalhaug, M. Nyakas, K. T. Hagene, K. Holmsen, S. Aamdal, S. Kaasa, T. K. Guren and J. A. Kyte	2022	Health-related quality of life in patients with advanced melanoma treated with ipilimumab: prognostic implications and changes during treatment	ESMO Open	10.1016/j.esmoop.2022.100588	excluded at abstract screening stage
Aarnes, R., J. Stubberud and A. Lerdal	2020	A literature review of factors associated with fatigue after stroke and a proposal for a framework for clinical utility	NEUROPSYCHOLOGICAL REHABILITATION	10.1080/09602011.2019.1589530	excluded at abstract screening stage
Abayomi, J., J. Kirwan and A. Hackett	2009	The prevalence of chronic radiation enteritis following radiotherapy for cervical or endometrial cancer and its impact on quality of life	Eur J Oncol Nurs	10.1016/j.ejon.2009.02.007	excluded at abstract screening stage
Abayomi, J., J. Kirwan and A. Hackett	2009	The prevalence of chronic radiation enteritis following radiotherapy for cervical or endometrial cancer and its impact on quality of life	European Journal of Oncology Nursing	10.1016/j.ejon.2009.02.007	exceluded	duplication
Abbaszadeh, A., A. Elmi, F. Borhani and R. Sefidkar	2017	The relationship between 'compassion fatigue' and 'burnout' among nurses	Annals of Tropical Medicine and Public Health	10.4103/ATMPH.ATMPH_234_17	excluded at abstract screening stage
Abdali, N., M. Nobahar and R. Ghorbani	2019	Evaluation of emotional intelligence, sleep quality, and fatigue among Iranian medical, nursing, and paramedical students: A cross-sectional study	Qatar Med J	10.5339/qmj.2019.15	excluded at abstract screening stage
Abdalrahman, O. A., E. H. Othman, A. H. Khalifeh and K. H. Suleiman	2022	Fatigue among post-hematopoietic stem cell transplant patients in Jordan: prevalence and associated factors	SUPPORTIVE CARE IN CANCER	10.1007/s00520-022-07186-0	excluded at abstract screening stage
Abdin, S., J. F. Lavallee, J. Faulkner and M. Husted	2019	A systematic review of the effectiveness of physical activity interventions in adults with breast cancer by physical activity type and mode of participation	PSYCHO-ONCOLOGY	10.1002/pon.5101	excluded at abstract screening stage
Abdul Rahman, Hanif; Abdul-Mumin, Khadizah; Naing, Lin	2017	Psychosocial factors, musculoskeletal disorders and work-related fatigue amongst nurses in Brunei: structural equation model approach	International Emergency Nursing	https://doi.org/10.1016/j.ienj.2017.04.001	excluded	not reported mean
Abdul Rahman, Hanif; Abdul-Mumin, Khadizah; Naing, Lin	2017	Psychosocial Work Stressors, Work Fatigue, and Musculoskeletal Disorders: Comparison between Emergency and Critical Care Nurses in Brunei Public Hospitals	Asian Nursing Research	10.1016/j.anr.2017.01.003	excluded	not reported mean
Abebe, G. K., K. A. Melkie, A. W. Alamaw, A. B. Zemariam and B. S. Workneh	2023	Perceived work-ability and its associated factors among nurses working in the Northwest of Amhara regional state Referral Hospitals, Northwest Ethiopia, 2022	BMC Public Health	10.1186/s12889-023-16386-0	excluded at abstract screening stage
Abebe, G. K., K. A. Melkie, A. W. Alamaw, A. B. Zemariam and B. S. Workneh	2023	Perceived work-ability and its associated factors among nurses working in the Northwest of Amhara regional state Referral Hospitals, Northwest Ethiopia, 2022	BMC Public Health	10.1186/s12889-023-16386-0	exceluded	duplication
Abel, W. M., L. N. Scanlan, C. E. Horne and P. B. Crane	2021	Factors Associated With Myocardial Infarction Reoccurrence	J Cardiovasc Nurs	10.1097/jcn.0000000000000796	excluded at abstract screening stage
Abel, W. M., L. N. Scanlan, C. E. Horne and P. B. Crane	2022	Factors Associated With Myocardial Infarction Reoccurrence	JOURNAL OF CARDIOVASCULAR NURSING	10.1097/JCN.0000000000000796	exceluded	duplication
Abendroth, M.	2011	Overview and Summary: Compassion Fatigue: Caregivers at Risk	Online Journal of Issues in Nursing	10.3912/OJIN.Vol16No01OS01	excluded at abstract screening stage
Abid, H., K. M. Kober, B. Smoot, S. M. Paul, M. Hammer, J. D. Levine, K. Lee, F. Wright, B. A. Cooper, Y. P. Conley and C. Miaskowski	2017	Common and Distinct Characteristics Associated With Trajectories of Morning and Evening Energy in Oncology Patients Receiving Chemotherapy	J Pain Symptom Manage	10.1016/j.jpainsymman.2016.12.339	excluded at abstract screening stage
Aboumrad, M., G. Zwain, J. Smith, N. Neupane, E. Powell, B. Dempsey, C. Reyes, S. Satram and Y. Young-Xu	2023	Development and Validation of a Clinical Risk Score to Predict Hospitalization Within 30 Days of Coronavirus Disease 2019 Diagnosis	Mil Med	10.1093/milmed/usab415	excluded at abstract screening stage
Aboumrad, M., G. Zwain, J. Smith, N. Neupane, E. Powell, B. Dempsey, C. Reyes, S. Satram and Y. Young-Xu	2023	Development and Validation of a Clinical Risk Score to Predict Hospitalization Within 30 Days of Coronavirus Disease 2019 Diagnosis	Military Medicine	10.1093/milmed/usab415	exceluded	duplication
Abraham, J., M. Kandasamy and A. Huggins	2022	Articulation of postsurgical patient discharges: Coordinating care transitions from hospital to home	Journal of the American Medical Informatics Association	10.1093/jamia/ocac099	excluded at abstract screening stage
Acar?z Candan, S.	2020	Body Mass Index, Physical Activity Habits and Physical Function Contribute to Fatigue in the Rest Home Residents	Experimental Aging Research	10.1080/0361073X.2020.1769392	exceluded	duplication
Adams, R. J., S. L. Appleton, A. Vakulin, C. Lang, S. A. Martin, A. W. Taylor, R. D. McEvoy, N. A. Antic, P. G. Catcheside and G. A. Wittert	2016	Association of daytime sleepiness with obstructive sleep apnoea and comorbidities varies by sleepiness definition in a population cohort of men	Respirology	10.1111/resp.12829	excluded at abstract screening stage
Adams, R. J., S. L. Appleton, A. Vakulin, C. Lang, S. A. Martin, A. W. Taylor, R. D. McEvoy, N. A. Antic, P. G. Catcheside and G. A. Wittert	2016	Association of daytime sleepiness with obstructive sleep apnoea and comorbidities varies by sleepiness definition in a population cohort of men	RESPIROLOGY	10.1111/resp.12829	exceluded	duplication
Adimando, A.	2018	Preventing and Alleviating Compassion Fatigue Through Self-Care: An Educational Workshop for Nurses	J Holist Nurs	10.1177/0898010117721581	excluded at abstract screening stage
Adimando, A.	2018	Preventing and Alleviating Compassion Fatigue Through Self-Care: An Educational Workshop for Nurses	JOURNAL OF HOLISTIC NURSING	10.1177/0898010117721581	exceluded	duplication
Adimando, A.	2018	Preventing and Alleviating Compassion Fatigue Through Self-Care: An Educational Workshop for Nurses	Journal of Holistic Nursing	10.1177/0898010117721581	exceluded	duplication
Adua, E., E. Afrifa-Yamoah, K. Frimpong, E. Adama, S. P. Karthigesu, E. O. Anto, E. Aboagye, Y. X. Yan, Y. X. Wang, X. R. Tan and W. Wang	2021	Construct validity of the Suboptimal Health Status Questionnaire-25 in a Ghanaian population	HEALTH AND QUALITY OF LIFE OUTCOMES	10.1186/s12955-021-01810-z	excluded at abstract screening stage
Adua, E., E. Afrifa-Yamoah, K. Frimpong, E. Adama, S. P. Karthigesu, E. O. Anto, E. Aboagye, Y. Yan, Y. Wang, X. Tan and W. Wang	2021	Construct validity of the Suboptimal Health Status Questionnaire-25 in a Ghanaian population	Health Qual Life Outcomes	10.1186/s12955-021-01810-z	excluded at abstract screening stage
Aeckerle, S., M. Moor, L. R. Pilz, D. Gencer, R. D. Hofheinz, W. K. Hofmann and D. Buchheidt	2013	Characteristics, treatment and prognostic factors of patients with gynaecological malignancies treated in a palliative care unit at a university hospital	Onkologie	10.1159/000355642	excluded at abstract screening stage
Agarwal, S., R. Garg, V. Minhas, S. Bhatnagar, S. Mishra, V. Kumar, S. J. Bharati, N. Gupta and M. A. Khan	2020	To assess the Prevalence and Predictors of Cancer-related Fatigue and its Impact on Quality of Life in Advanced Cancer Patients Receiving Palliative Care in a Tertiary Care Hospital: A Cross-sectional Descriptive Study	Indian Journal of Palliative Care	10.4103/IJPC.IJPC_223_19	excluded at abstract screening stage
Ahlberg, K., T. Ekman and F. Gaston-Johansson	2005	Fatigue, psychological distress, coping resources, and functional status during radiotherapy for uterine cancer	Oncol Nurs Forum	10.1188/05.Onf.633-640	excluded at abstract screening stage
Ahlberg, K., T. Ekman and F. Gaston-Johansson	2005	Fatigue, psychological distress, coping resources, and functional status during radiotherapy for uterine cancer	ONCOLOGY NURSING FORUM	10.1188/05.ONF.633-640	exceluded	duplication
Ahlberg, K., T. Ekman and F. Gaston-Johansson	2005	Fatigue, psychological distress, coping resources, and functional status during radiotherapy for uterine cancer	Oncology Nursing Forum	10.1188/05.ONF.633-640	exceluded	duplication
Ahlberg, K., T. Ekman and F. Gaston-Johansson	2005	Fatigue, Psychological Distress, Coping Resources, and Functional Status During Radiotherapy for Uterine Cancer	Oncology Nursing Forum	10.1188/05.ONF.633-640	exceluded	duplication
Ahmed, A. E., H. Al-Jahdali, A. Fatani, K. Al-Rouqi, F. Al-Jahdali, A. Al-Harbi, S. Baharoon, Y. Z. Ali, M. Khan and A. Rumayyan	2017	The effects of age and gender on the prevalence of insomnia in a sample of the Saudi population	Ethnicity & Health	10.1080/13557858.2016.1244624	excluded at abstract screening stage
Ahmed, F. R., W. Bani-Issa, F. Timmins, J. M. Dias, N. Al-Yateem, M. A. Subu, S. M. Alzahmi, R. Saqan, H. A. Rahman and M. E. AbuRuz	2022	Managing during the COVID-19 pandemic: A cross-sectional study of health care workers' perceived organizational support and its consequences on their compassion, resilience and turnover intention	JOURNAL OF NURSING MANAGEMENT	10.1111/jonm.13824	excluded at abstract screening stage
Ahn, Y. H., S. Lee, S. R. Kim, J. Lim, S. J. Park, S. Kwon and H. Kim	2021	Factors associated with different levels of daytime sleepiness among Korean construction drivers: a cross-sectional study	BMC Public Health	10.1186/s12889-021-12062-3	excluded at abstract screening stage
Ahn, Y. H., S. Lee, S. R. Kim, J. Lim, S. J. Park, S. Kwon and H. Kim	2021	Factors associated with different levels of daytime sleepiness among Korean construction drivers: a cross-sectional study	BMC PUBLIC HEALTH	10.1186/s12889-021-12062-3	exceluded	duplication
Aiken, M. and R. A. Foutz	2022	Compassion Fatigue and Compassion Satisfaction #446	Journal of Palliative Medicine	10.1089/jpm.2022.0298	excluded at abstract screening stage
Akbari, H., F. Ghasemi, H. Akbari and A. Adibzadeh	2018	Predicting needlestick and sharps injuries and determining preventive strategies using a Bayesian network approach in Tehran, Iran	Epidemiol Health	10.4178/epih.e2018042	excluded at abstract screening stage
Akbari, H., F. Ghasemi, H. Akbari and A. Adibzadeh	2018	Predicting needlestick and sharps injuries and determining preventive strategies using a Bayesian network approach in Tehran, Iran	EPIDEMIOLOGY AND HEALTH	10.4178/epih.e2018042	exceluded	duplication
Akbari, H., F. Ghasemi, H. Akbari and A. Adibzadeh	2018	Predicting needlestick and sharps injuries and determining preventive strategies using a Bayesian network approach in Tehran, Iran	Epidemiology and Health	10.4178/epih.e2018042	exceluded	duplication
Akinci, A. C. and E. Yildirim	2013	Factors affecting health status in patients with chronic obstructive pulmonary disease	INTERNATIONAL JOURNAL OF NURSING PRACTICE	10.1111/ijn.12034	excluded at abstract screening stage
Aktaş, D.	2015	Prevalence and Factors Affecting Dysmenorrhea in Female University Students: Effect on General Comfort Level	Pain Manag Nurs	10.1016/j.pmn.2014.10.004	excluded at abstract screening stage
Al Maqbali, M.	2021	Cancer-related fatigue: an overview	Br J Nurs	10.12968/bjon.2021.30.4.S36	excluded at abstract screening stage
Al Naamani, Z., K. Gormley, H. Noble, O. Santin and M. Al Maqbali	2021	Fatigue, anxiety, depression and sleep quality in patients undergoing haemodialysis	BMC Nephrol	10.1186/s12882-021-02349-3	excluded at abstract screening stage
A-Lai, G. H., J. R. Hu, Z. J. Xu, P. Yao, X. Zhong, Y. C. Wang and Y. D. Lin	2022	Whether the start time of elective lung surgery impacts perioperative outcomes and cost?	FRONTIERS IN SURGERY	10.3389/fsurg.2022.922198	excluded at abstract screening stage
Alam, S., A. Pope, L. Le, A. Al-Awamer, S. Banerjee, J. Lau, E. Mak, C. Zimmermann and B. Hannon	2021	Outpatient palliative medicine consultations: urgent or routine?	BMJ Support Palliat Care	10.1136/bmjspcare-2020-002201	excluded at abstract screening stage
Alaminos-Torres, A., J. R. Martínez-Álvarez, M. Martínez-Lorca, N. López-Ejeda and M. D. Marrodán Serrano	2023	Fatigue, Work Overload, and Sleepiness in a Sample of Spanish Commercial Airline Pilots	Behavioral Sciences (2076-328X)	10.3390/bs13040300	excluded at abstract screening stage
Alaradi, A., S. Irum, N. Ebrahim, F. M. J. Mohamed, F. M. J. Hazeem and M. Ashfaq	2021	The Mental Health Impact of COVID-19 Pandemic on Health Care Workers and Coping Strategies: A Systematic Literature Review	INTERNATIONAL JOURNAL OF ONLINE AND BIOMEDICAL ENGINEERING	10.3991/ijoe.v17i09.24791	excluded at abstract screening stage
Albert, K., D. Pollard, J. Klemp, L. Kondapalli and D. Tuffield	2021	Assessment of Oncology Provider Knowledge and Cardiovascular Screening Practices: A Call for Heightened Screening	J Adv Pract Oncol	10.6004/jadpro.2021.12.8.3	excluded at abstract screening stage
Albert, W. J., A. T. Wrigley, R. B. McLean and G. G. Sleivert	2006	Sex differences in the rate of fatigue development and recovery	Dynamic Medicine	10.1186/1476-5918-5-2	excluded at abstract screening stage
Alcantara-Silva, T. R. D., R. Freitas, N. M. A. Freitas and G. D. P. Machado	2013	Fatigue related to radiotherapy for breast and/or gynaecological cancer: a systematic review	JOURNAL OF CLINICAL NURSING	10.1111/jocn.12236	excluded at abstract screening stage
Alcântara-Silva, T. R., R. Freitas-Junior, N. M. Freitas and G. D. Machado	2013	Fatigue related to radiotherapy for breast and/or gynaecological cancer: a systematic review	J Clin Nurs	10.1111/jocn.12236	excluded at abstract screening stage
Aldalili, A. Y. A. and A. A. El Mahalli	2021	Research Title: Factors Associated with Cessation of Exclusive Breastfeeding	J Multidiscip Healthc	10.2147/jmdh.S277819	excluded at abstract screening stage
Al-Dewik, N. I., H. M. Morsi, M. M. Samara, R. S. Ghasoub, C. C. Gnanam, S. K. Bhaskaran, A. J. Nashwan, R. M. Al-Jurf, M. A. Ismail, M. M. Alsharshani, A. A. Alsayab, T. I. Ben-Omran, R. B. Khatib and M. A. Yassin	2016	Is adherence to imatinib mesylate treatment among patients with chronic myeloid leukemia associated with better clinical outcomes in Qatar?	Clinical Medicine Insights: Oncology	10.4137/CMO.S32822	excluded at abstract screening stage
Aldhahir, A. M., J. S. Alqahtani, I. A. Aldraiwiesh, S. M. Alghamdi, A. S. Alsulayyim, A. A. Alqarni, M. Alhotye, H. Alwafi, R. Siraj, A. Alrajeh, Y. S. Aldabayan, E. M. Alzahrani and A. Hakamy	2022	Healthcare providers' attitudes, beliefs and barriers to pulmonary rehabilitation for patients with chronic obstructive pulmonary disease in Saudi Arabia: A cross-sectional study	BMJ Open	10.1136/bmjopen-2022-063900	excluded at abstract screening stage
Alessio, L., C. Arici and G. Franco	2012	Fitness for work in health care workers from the prospective of ethics, science and good practices	Med Lav		excluded at abstract screening stage
Alessio, L., C. Arici and G. Franco	2012	Fitness for work in health care workers from the prospective of ethics, science and good practices	MEDICINA DEL LAVORO		exceluded	duplication
Alessio, L., C. Arici and G. Franco	2012	Fitness for work in health care workers from the prospective of ethics, science and good practices	Medicina del Lavoro		exceluded	duplication
Alexandre, T. D., Y. A. D. Duarte, J. L. F. Santos, R. Wong and M. L. Lebrao	2014	PREVALENCE AND ASSOCIATED FACTORS OF SARCOPENIA AMONG ELDERLY IN BRAZIL: FINDINGS FROM THE SABE STUDY	JOURNAL OF NUTRITION HEALTH & AGING		excluded at abstract screening stage
Alfonsi, V., S. Scarpelli, M. Gorgoni, M. Pazzaglia, A. M. Giannini and L. De Gennaro	2021	Sleep-Related Problems in Night Shift Nurses: Towards an Individualized Interventional Practice	Front Hum Neurosci	10.3389/fnhum.2021.644570	excluded at abstract screening stage
Alfonsi, V., S. Scarpelli, M. Gorgoni, M. Pazzaglia, A. M. Giannini and L. De Gennaro	2021	Sleep-Related Problems in Night Shift Nurses: Towards an Individualized Interventional Practice	FRONTIERS IN HUMAN NEUROSCIENCE	10.3389/fnhum.2021.644570	exceluded	duplication
Alfonsi, V., S. Scarpelli, M. Gorgoni, M. Pazzaglia, A. M. Giannini and L. De Gennaro	2021	Sleep-Related Problems in Night Shift Nurses: Towards an Individualized Interventional Practice	Frontiers in Human Neuroscience	10.3389/fnhum.2021.644570	exceluded	duplication
Alfonsson, S., E. Olsson, T. Hursti, M. H. Lundh and B. Johansson	2016	Socio-demographic and clinical variables associated with psychological distress 1 and 3 years after breast cancer diagnosis	Support Care Cancer	10.1007/s00520-016-3242-y	excluded at abstract screening stage
Al-Gethamy, M., H. Adetunji, S. Abbas and D. Al-Qatabi	2018	Investigating Healthcare Workers' Experience after a Needle Stick Injury at a Tertiary Hospital in Makkah Region in Saudi Arabia: A Qualitative Assessment	INTERNATIONAL JOURNAL OF MEDICAL RESEARCH & HEALTH SCIENCES		excluded at abstract screening stage
Al-Gethamy, M., H. Adetunji, S. Abbas and D. Al-Qatabi	2018	Investigating Healthcare Workers' Experience after a Needle Stick Injury at a Tertiary Hospital in Makkah Region in Saudi Arabia: A Qualitative Assessment	INTERNATIONAL JOURNAL OF MEDICAL RESEARCH & HEALTH SCIENCES		excluded	qualitative
Al-Gethamy, M., H. Adetunji, S. Abbas and D. Al-Qatabi	2018	Investigating Healthcare Workers' Experience after a Needle Stick Injury at a Tertiary Hospital in Makkah Region in Saudi Arabia: A Qualitative Assessment	INTERNATIONAL JOURNAL OF MEDICAL RESEARCH & HEALTH SCIENCES		excluded	not registered nurses
Al-Gethamy, M., H. Adetunji, S. Abbas and D. Al-Qatabi	2018	Investigating Healthcare Workers' Experience after a Needle Stick Injury at a Tertiary Hospital in Makkah Region in Saudi Arabia: A Qualitative Assessment	INTERNATIONAL JOURNAL OF MEDICAL RESEARCH & HEALTH SCIENCES		excluded	not registered nurses
Allan-Gibbs, R.	2010	Falls and Hospitalized Patients With Cancer	Clinical Journal of Oncology Nursing	10.1188/10.CJON.784-792	excluded at abstract screening stage
Al-Majid, S. and D. P. Gray	2009	A biobehavioral model for the study of exercise interventions in cancer-related fatigue	Biol Res Nurs	10.1177/1099800408324431	excluded at abstract screening stage
Alnuaimi, K.	2021	Understanding Jordanian Midwives' Experiences of Providing Care during the COVID-19 Pandemic Crisis: A Phenomenological Study	Int J Community Based Nurs Midwifery	10.30476/ijcbnm.2021.88793.1545	excluded at abstract screening stage
Alqhtani, R. S., H. Ahmed, A. Alshahrani, A. R. Khan and A. Khan	2023	Effects of Whole-Body Stretching Exercise during Lunch Break for Reducing Musculoskeletal Pain and Physical Exertion among Healthcare Professionals	MEDICINA-LITHUANIA	10.3390/medicina59050910	excluded at abstract screening stage
Alsayed, S. A., E. A. Abou Hashish and F. Alshammari	2022	Occupational Fatigue and Associated Factors among Saudi Nurses Working 8-Hour Shifts at Public Hospitals	SAGE Open Nurs	10.1177/23779608221078158	excluded at abstract screening stage
Alsayed, S. A., E. A. Abou Hashish and F. Alshammari	2022	Occupational Fatigue and Associated Factors among Saudi Nurses Working 8-Hour Shifts at Public Hospitals	SAGE OPEN NURSING	10.1177/23779608221078158	exceluded	duplication
Alsayed, S. A., E. A. Abou Hashish and F. Alshammari	2022	Occupational Fatigue and Associated Factors among Saudi Nurses Working 8-Hour Shifts at Public Hospitals	SAGE Open Nursing	10.1177/23779608221078158	exceluded	duplication
Alsayed, S. A., E. A. Abou Hashish and F. Alshammari	2022	Occupational Fatigue and Associated Factors among Saudi Nurses Working 8-Hour Shifts at Public Hospitals	SAGE Open Nurs	10.1177/23779608221078158	excluded	not reported mean
Al-shair, K., U. Kolsum, R. Dockry, J. Morris, D. Singh and J. Vestbo	2011	Biomarkers of systemic inflammation and depression and fatigue in moderate clinically stable COPD	Respiratory research	10.1186/1465-9921-12-3	excluded at abstract screening stage
Alshibani, A., T. Coats, L. Maynou, F. Lecky, J. Banerjee and S. Conroy	2022	A comparison between the clinical frailty scale and the hospital frailty risk score to risk stratify older people with emergency care needs	BMC Emergency Medicine	10.1186/s12873-022-00730-5	excluded at abstract screening stage
Alsmadi, A. M., L. I. Tawalbeh, O. S. Gammoh, M. Q. Shawagfeh, W. Zalloum, A. Ashour and H. Attarian	2018	The effect of Ginkgo biloba and psycho-education on stress, anxiety and fatigue among refugees	PROCEEDINGS OF SINGAPORE HEALTHCARE	10.1177/2010105817716184	excluded at abstract screening stage
Alyahya, M. S., H. H. Hijazi, M. N. Alolayyan, F. J. Ajayneh, Y. S. Khader and N. A. Al-Sheyab	2021	The Association Between Cognitive Medical Errors and Their Contributing Organizational and Individual Factors	Risk Manag Healthc Policy	10.2147/rmhp.S293110	excluded at abstract screening stage
Alyahya, M. S., H. H. Hijazi, M. N. Alolayyan, F. J. Ajayneh, Y. S. Khader and N. A. Al-Sheyab	2021	The Association Between Cognitive Medical Errors and Their Contributing Organizational and Individual Factors	RISK MANAGEMENT AND HEALTHCARE POLICY	10.2147/RMHP.S293110	exceluded	duplication
Amankwaa, I., D. Boateng, D. Y. Quansah, C. P. Akuoko and C. Evans	2018	Effectiveness of short message services and voice call interventions for antiretroviral therapy adherence and other outcomes: A systematic review and meta-analysis	PLoS One	10.1371/journal.pone.0204091	excluded at abstract screening stage
Amaral, C., C. Sequeira, N. Albacar-Rioboo, J. Coelho, L. G. Pinho and C. Ferre-Grau	2023	Patient Safety Training Programs for Health Care Professionals: A Scoping Review	JOURNAL OF PATIENT SAFETY	10.1097/PTS.0000000000001067	exceluded	duplication
Amaral, C., C. Sequeira, N. Albacar-Riobóo, J. Coelho, L. G. Pinho and C. Ferré-Grau	2023	Patient Safety Training Programs for Health Care Professionals: A Scoping Review	J Patient Saf	10.1097/pts.0000000000001067	excluded at abstract screening stage
Amaral, C., C. Sequeira, N. Albacar-Riobóo, J. Coelho, L. G. Pinho and C. Ferré-Grau	2023	Patient Safety Training Programs for Health Care Professionals: A Scoping Review	Journal of Patient Safety	10.1097/PTS.0000000000001067	exceluded	duplication
Ameringer, S. and W. R. Smith	2011	Emerging biobehavioral factors of fatigue in sickle cell disease	J Nurs Scholarsh	10.1111/j.1547-5069.2010.01376.x	excluded at abstract screening stage
Ameringer, S. and W. R. Smith	2011	Emerging Biobehavioral Factors of Fatigue in Sickle Cell Disease	JOURNAL OF NURSING SCHOLARSHIP	10.1111/j.1547-5069.2010.01376.x	exceluded	duplication
Ameringer, S. and W. R. Smith	2011	Emerging biobehavioral factors of fatigue in sickle cell disease	Journal of Nursing Scholarship	10.1111/j.1547-5069.2010.01376.x	exceluded	duplication
Ameringer, S., R. K. Elswick, Jr., V. Menzies, J. L. Robins, A. Starkweather, J. Walter, A. E. Gentry and N. Jallo	2016	Psychometric Evaluation of the Patient-Reported Outcomes Measurement Information System Fatigue-Short Form Across Diverse Populations	Nurs Res	10.1097/nnr.0000000000000162	excluded at abstract screening stage
Amin, N. A., K. F. Quek, J. A. Oxley, R. Noah and R. Nordin	2018	Emotional Distress as a Predictor of Work-Related Musculoskeletal Disorders in Malaysian Nursing Professionals	INTERNATIONAL JOURNAL OF OCCUPATIONAL AND ENVIRONMENTAL MEDICINE	10.15171/ijoem.2018.1158	excluded at abstract screening stage
Amini, R., F. Rezapur-Shahkolai, M. Khodaveisi, S. Gorjian and A. R. Soltanian	2020	The relationship between sleep quality and road traffic crashes of urban drivers in Hamadan, Iran	J Inj Violence Res	10.5249/jivr.v12i1.1262	excluded at abstract screening stage
An, L., W. Li, H. Shi, X. Zhou, X. Liu, H. Wang, J. Liu and S. Fan	2019	Gender difference of symptoms of acute coronary syndrome among Chinese patients: a cross-sectional study	Eur J Cardiovasc Nurs	10.1177/1474515118820485	excluded at abstract screening stage
Anagnostopoulos, F. and D. Niakas	2010	Job burnout, health-related quality of life, and sickness absence in Greek health professionals	European Psychologist	https://doi.org/10.1027/1016-9040/a000013	excluded at abstract screening stage
Andersen, C., M. Rørth, B. Ejlertsen, M. Stage, T. Møller, J. Midtgaard, M. Quist, K. Bloomquist and L. Adamsen	2013	The effects of a six-week supervised multimodal exercise intervention during chemotherapy on cancer-related fatigue	Eur J Oncol Nurs	10.1016/j.ejon.2012.09.003	excluded at abstract screening stage
Anderson, N. J. and E. D. Hacker	2008	Fatigue in women receiving intraperitoneal chemotherapy for ovarian cancer: a review of contributing factors	Clin J Oncol Nurs	10.1188/08.Cjon.445-454	excluded at abstract screening stage
Anderson, N. J. and E. D. Hacker	2008	Fatigue in women receiving intraperitoneal chemotherapy for ovarian cancer: a review of contributing factors	Clinical journal of oncology nursing	10.1188/08.CJON.445-454	exceluded	duplication
Ando, S., Y. Ono, M. Shimaoka, S. Hiruta, Y. Hattori, F. Hori and Y. Takeuchi	2000	Associations of self estimated workloads with musculoskeletal symptoms among hospital nurses	Occup Environ Med	10.1136/oem.57.3.211	excluded at abstract screening stage
Ando, S., Y. Ono, M. Shimaoka, S. Hiruta, Y. Hattori, F. Hori and Y. Takeuchi	2000	Associations of self estimated workloads with musculoskeletal symptoms among hospital nurses	OCCUPATIONAL AND ENVIRONMENTAL MEDICINE	10.1136/oem.57.3.211	exceluded	duplication
Ando, S., Y. Ono, M. Shimaoka, S. Hiruta, Y. Hattori, F. Hori and Y. Takeuchi	2000	Associations of self estimated workloads with musculoskeletal symptoms among hospital nurses	Occupational and Environmental Medicine	10.1136/oem.57.3.211	exceluded	duplication
Andres, D., C. Imhoof, M. Bürge, G. Jakob, A. Limacher and A. K. Stuck	2022	Frailty as a Predictor of Poor Rehabilitation Outcomes among Older Patients Attending a Geriatric Day Hospital Program: An Observational Study	International Journal of Environmental Research and Public Health	10.3390/ijerph19106276	excluded at abstract screening stage
Andrijic, M., D. K. Tepavcevic, M. Nikitovic, N. Miletic and T. Pekmezovic	2021	Prevalence of burnout among healthcare professionals at the Serbian National Cancer Center	Int Arch Occup Environ Health	10.1007/s00420-020-01621-7	excluded at abstract screening stage
Andrijic, M., D. K. Tepavcevic, M. Nikitovic, N. Miletic and T. Pekmezovic	2021	Prevalence of burnout among healthcare professionals at the Serbian National Cancer Center	International Archives of Occupational and Environmental Health	10.1007/s00420-020-01621-7	exceluded	duplication
Andrijic, M., D. K. Tepavcevic, M. Nikitovic, N. Miletic and T. Pekmezovic	2021	Prevalence of burnout among healthcare professionals at the Serbian National Cancer Center	Int Arch Occup Environ Health	10.1007/s00420-020-01621-7	excluded	not registered nurses
Andrijic, M., D. K. Tepavcevic, M. Nikitovic, N. Miletic and T. Pekmezovic	2021	Prevalence of burnout among healthcare professionals at the Serbian National Cancer Center	International Archives of Occupational and Environmental Health	10.1007/s00420-020-01621-7	excluded	not registered nurses
Angelone, A. M., A. Mattei, M. Sbarbati and F. Di Orio	2011	Prevalence and correlates for self-reported sleep problems among nursing students	J Prev Med Hyg		excluded at abstract screening stage
Angelone, A. M., A. Mattei, M. Sbarbati and F. Di Orio	2011	Prevalence and correlates for self-reported sleep problems among nursing students	Journal of Preventive Medicine and Hygiene		exceluded	duplication
Angerer, P., R. Schmook, I. Elfantel and J. Li	2017	Night Work and the Risk of Depression	Dtsch Arztebl Int	10.3238/arztebl.2017.0404	excluded at abstract screening stage
Angerer, P., R. Schmook, I. Elfantel and J. Li	2017	Night Work and the Risk of Depression A Systematic Review	DEUTSCHES ARZTEBLATT INTERNATIONAL	10.3238/arztebl.2017.0404	excluded at abstract screening stage
Ängerud, K. H., I. Thylén, S. Sederholm Lawesson, M. Eliasson, U. Näslund and C. Brulin	2016	Symptoms and delay times during myocardial infarction in 694 patients with and without diabetes; an explorative cross-sectional study	BMC Cardiovasc Disord	10.1186/s12872-016-0282-7	excluded at abstract screening stage
Ann, B., S. Wellard and M. Caltabiano	2008	Levels of fatigue in people with ESRD living in far North Queensland	Journal of Clinical Nursing	10.1111/j.1365-2702.2007.02042.x	excluded at abstract screening stage
Antill, S.	2016	Shift Work's Impact on Patient Safety	ONS Connect		excluded at abstract screening stage
Antill, S.	2016	Shift Work's Impact on Patient Safety	ONS connect		exceluded	duplication
Antill, S.	2016	Shift Work's Impact on Patient Safety	ONS Connect		exceluded	duplication
Anzai, T., T. Yamauchi, M. Ozawa and K. Takahashi	2021	A generalized structural equation model approach to long working hours and near-misses among healthcare professionals in japan	International Journal of Environmental Research and Public Health	10.3390/ijerph18137154	excluded at abstract screening stage
Aouizerat, B. E., A. Dhruva, S. M. Paul, B. A. Cooper, K. M. Kober and C. Miaskowski	2015	Phenotypic and Molecular Evidence Suggests That Decrements in Morning and Evening Energy Are Distinct but Related Symptoms	J Pain Symptom Manage	10.1016/j.jpainsymman.2015.05.008	excluded at abstract screening stage
Aouizerat, B. E., C. A. Miaskowski, C. Gay, C. J. Portillo, T. Coggins, H. Davis, C. R. Pullinger and K. A. Lee	2010	Risk factors and symptoms associated with pain in HIV-infected adults	J Assoc Nurses AIDS Care	10.1016/j.jana.2009.10.003	excluded at abstract screening stage
Aouizerat, B. E., C. L. Gay, A. Lerdal, C. J. Portillo and K. A. Lee	2013	Lack of energy: an important and distinct component of HIV-related fatigue and daytime function	J Pain Symptom Manage	10.1016/j.jpainsymman.2012.01.011	excluded at abstract screening stage
Aparicio, V. A., F. B. Ortega, A. Carbonell-Baeza, C. Gatto-Cardia, M. Sj?str?m, J. R. Ruiz and M. Delgado-Fernández	2013	Fibromyalgia's key symptoms in normal-weight, overweight, and obese female patients	Pain Management Nursing	10.1016/j.pmn.2011.06.002	exceluded	duplication
Aparicio, V. A., F. B. Ortega, A. Carbonell-Baeza, C. Gatto-Cardia, M. Sjostrom, J. R. Ruiz and M. Delgado-Fernandez	2013	Fibromyalgia's Key Symptoms in Normal-Weight, Overweight, and Obese Female Patients	PAIN MANAGEMENT NURSING	10.1016/j.pmn.2011.06.002	exceluded	duplication
Aparicio, V. A., F. B. Ortega, A. Carbonell-Baeza, C. Gatto-Cardia, M. Sjöström, J. R. Ruiz and M. Delgado-Fernández	2013	Fibromyalgia's key symptoms in normal-weight, overweight, and obese female patients	Pain Manag Nurs	10.1016/j.pmn.2011.06.002	excluded at abstract screening stage
Apostolopoulos, Y., S. Sönmez, M. M. Shattell and M. Belzer	2010	Worksite-induced morbidities among truck drivers in the United States	AAOHN Journal	10.3928/08910162-20100625-01	excluded at abstract screening stage
Apostolopoulos, Y., S. Sonmez, M. M. Shattell, C. Gonzales and C. Fehrenbacher	2013	Health survey of US long-haul truck drivers: Work environment, physical health, and healthcare access	WORK-A JOURNAL OF PREVENTION ASSESSMENT & REHABILITATION	10.3233/WOR-121553	excluded at abstract screening stage
Appaneal, H. J., A. R. Caffrey, M. Beganovic, S. Avramovic and K. L. LaPlante	2019	Predictors of Clostridioides difficile recurrence across a national cohort of veterans in outpatient, acute, and long-term care settings	American Journal of Health-System Pharmacy	10.1093/ajhp/zxz032	excluded at abstract screening stage
Appiah, C. A., E. O. Afriyie, F. E. Atta Hayford and E. Frimpong	2020	Prevalence and lifestyle-associated risk factors of metabolic syndrome among commercial motor vehicle drivers in a metropolitan city in Ghana	Pan African Medical Journal	10.11604/pamj.2020.36.136.16861	excluded at abstract screening stage
Arabadjian, M. E., M. C. Reuter, A. Stepanovic, M. V. Sherrid and D. Massera	2021	COVID-19 in Adults With Hypertrophic Cardiomyopathy	Front Cardiovasc Med	10.3389/fcvm.2021.745790	excluded at abstract screening stage
Arabadjian, M. E., M. C. Reuter, A. Stepanovic, M. V. Sherrid and D. Massera	2021	COVID-19 in Adults With Hypertrophic Cardiomyopathy	FRONTIERS IN CARDIOVASCULAR MEDICINE	10.3389/fcvm.2021.745790	exceluded	duplication
Araki, Y., T. Muto and T. Asakura	1999	Psychosomatic symptoms of Japanese working women and their need for stress management	Ind Health	10.2486/indhealth.37.253	excluded at abstract screening stage
Arbour, M., T. Tanner, J. Hensley, J. Beardsley, J. Wika and C. Garvan	2019	Factors That Contribute to Excessive Sleepiness in Midwives Practicing in the United States	J Midwifery Womens Health	10.1111/jmwh.12945	excluded at abstract screening stage
Arbour, M., T. Tanner, J. Hensley, J. Beardsley, J. Wika and C. Garvan	2019	Factors That Contribute to Excessive Sleepiness in Midwives Practicing in the United States	JOURNAL OF MIDWIFERY & WOMENS HEALTH	10.1111/jmwh.12945	exceluded	duplication
Arbour, M., T. Tanner, J. Hensley, J. Beardsley, J. Wika and C. Garvan	2019	Factors That Contribute to Excessive Sleepiness in Midwives Practicing in the United States	Journal of Midwifery and Women's Health	10.1111/jmwh.12945	exceluded	duplication
Arbour, M., T. Tanner, J. Hensley, J. Beardsley, J. Wika and C. Garvan	2019	Factors That Contribute to Excessive Sleepiness in Midwives Practicing in the United States	J Midwifery Womens Health	10.1111/jmwh.12945	excluded	not reported mean
Archer, T., A. Fredriksson and B. Johansson	2011	Exercise alleviates Parkinsonism: clinical and laboratory evidence	Acta Neurologica Scandinavica	10.1111/j.1600-0404.2010.01360.x	excluded at abstract screening stage
Arimon-Pages, E., P. Fernandez-Ortega, N. Fabrellas-Padres, A. M. Castro-Garcia and J. Canela-Soler	2022	Dealing with Emotional Vulnerability and Anxiety in Nurses from High-Risk Units-A Multicenter Study	INTERNATIONAL JOURNAL OF ENVIRONMENTAL RESEARCH AND PUBLIC HEALTH	10.3390/ijerph19095569	exceluded	duplication
Arimon-Pagès, E., P. Fernández-Ortega, N. Fabrellas-Padrés, A. M. Castro-García and J. Canela-Soler	2022	Dealing with Emotional Vulnerability and Anxiety in Nurses from High-Risk Units-A Multicenter Study	Int J Environ Res Public Health	10.3390/ijerph19095569	excluded at abstract screening stage
Arimon-Pagès, E., P. Fernández-Ortega, N. Fabrellas-Padrés, A. M. Castro-García and J. Canela-Soler	2022	Dealing with Emotional Vulnerability and Anxiety in Nurses from High-Risk Units—A Multicenter Study	International Journal of Environmental Research and Public Health	10.3390/ijerph19095569	excluded at abstract screening stage
Arkkukangas, M., H.-G. Eriksson and E. Dension	2021	Risk factors for fall-related injuries among community-dwelling men and women over 70 years of age, based on social cognitive theory: results from a population study	European Journal of Physiotherapy	10.1080/21679169.2019.1706631	excluded at abstract screening stage
Armitage, G., R. Newell and J. Wright	2010	Improving the quality of drug error reporting	Journal of Evaluation in Clinical Practice	10.1111/j.1365-2753.2009.01293.x	excluded at abstract screening stage
Armstrong, T. S., S. G. Cron, E. V. Bolanos, M. R. Gilbert and D. H. Kang	2010	Risk factors for fatigue severity in primary brain tumor patients	Cancer	10.1002/cncr.25018	excluded at abstract screening stage
Arnold, L. M., R. M. Bennett, L. J. Crofford, L. E. Dean, D. J. Clauw, D. L. Goldenberg, M. A. Fitzcharles, E. S. Paiva, R. Staud, P. Sarzi-Puttini, D. Buskila and G. J. Macfarlane	2019	AAPT Diagnostic Criteria for Fibromyalgia	JOURNAL OF PAIN	10.1016/j.jpain.2018.10.008	excluded at abstract screening stage
Arnold, T. C.	2020	An evolutionary concept analysis of secondary traumatic stress in nurses	NURSING FORUM	10.1111/nuf.12409	excluded at abstract screening stage
Arslanian-Engoren, C.	2005	Black, Hispanic, and White women's knowledge of the symptoms of acute myocardial infarction	J Obstet Gynecol Neonatal Nurs	10.1177/0884217505278222	excluded at abstract screening stage
Artom, M., W. Czuber-Dochan, J. Sturt and C. Norton	2016	Targets for Health Interventions for Inflammatory Bowel Disease-fatigue	J Crohns Colitis	10.1093/ecco-jcc/jjw029	excluded at abstract screening stage
Artom, M., W. Czuber-Dochan, J. Sturt and C. Norton	2017	Cognitive behavioural therapy for the management of inflammatory bowel disease-fatigue with a nested qualitative element: study protocol for a randomised controlled trial	Trials	10.1186/s13063-017-1926-3	excluded at abstract screening stage
Artom, M., W. Czuber-Dochan, J. Sturt and C. Norton	2017	Cognitive behavioural therapy for the management of inflammatory bowel disease-fatigue with a nested qualitative element: study protocol for a randomised controlled trial	Trials	10.1186/s13063-017-1926-3	excluded	qualitative
Artom, M., W. Czuber-Dochan, J. Sturt, T. Murrells and C. Norton	2017	The contribution of clinical and psychosocial factors to fatigue in 182 patients with inflammatory bowel disease: a cross-sectional study	Aliment Pharmacol Ther	10.1111/apt.13870	excluded at abstract screening stage
Artom, M., W. Czuber-Dochan, J. Sturt, T. Murrells and C. Norton	2017	The contribution of clinical and psychosocial factors to fatigue in 182 patients with inflammatory bowel disease: a cross-sectional study	Alimentary pharmacology & therapeutics	10.1111/apt.13870	exceluded	duplication
Arvidsson, I., C. Håkansson, B. Karlson, J. Björk and R. Persson	2016	Burnout among Swedish school teachers - a cross-sectional analysis	BMC Public Health	10.1186/s12889-016-3498-7	excluded at abstract screening stage
Aslan, H., B. Erci and H. Pekince	2022	Relationship Between Compassion Fatigue in Nurses, and Work-Related Stress and the Meaning of Life	Journal of Religion & Health	10.1007/s10943-020-01142-0	excluded at abstract screening stage
Asplund, S., J. Åhlin, S. Åström, M. Hedlund, B. M. Lindgren and E. Ericson-Lidman	2021	Self-rated exhaustion disorder and associated health-related factors among municipal employees in rural areas of northern Sweden	Int Arch Occup Environ Health	10.1007/s00420-020-01617-3	excluded at abstract screening stage
Asprusten, T. T., M. Pedersen, E. Skovlund and V. B. Wyller	2019	EBV-requisitioning physicians' guess on fatigue state 6 months after acute EBV infection	BMJ PAEDIATRICS OPEN	10.1136/bmjpo-2018-000390	exceluded	duplication
Assimon, M. M. and J. E. Flythe	2021	Zolpidem versus trazodone initiation and the risk of fall-related fractures among individuals receiving maintenance hemodialysis	Clinical Journal of the American Society of Nephrology	10.2215/CJN.10070620	excluded at abstract screening stage
Astrup, G. L., K. Hofsø, K. Bjordal, M. G. Guren, I. Vistad, B. Cooper, C. Miaskowski and T. Rustøen	2017	Patient factors and quality of life outcomes differ among four subgroups of oncology patients based on symptom occurrence	Acta Oncol	10.1080/0284186x.2016.1273546	excluded at abstract screening stage
Atalla, E., R. Zhang, F. Shehadeh, E. K. Mylona, M. Tsikala-Vafea, S. Kalagara, L. Henseler, P. A. Chan and E. Mylonakis	2020	Clinical Presentation, Course, and Risk Factors Associated with Mortality in a Severe Outbreak of COVID-19 in Rhode Island, USA, April-June 2020	Pathogens	10.3390/pathogens10010008	excluded at abstract screening stage
Attree, P., B. French, B. Milton, S. Povall, M. Whitehead and J. Popay	2011	The experience of community engagement for individuals: a rapid review of evidence	Health Soc Care Community	10.1111/j.1365-2524.2010.00976.x	excluded at abstract screening stage
Au, C. K. H. and H. F. Ho	2008	Injury pattem and factors affecting the performance in Oxfam Trailwalker 2006	Hong Kong Journal of Emergency Medicine	10.1177/102490790801500205	excluded at abstract screening stage
Austin, C. L., R. Saylor and P. J. Finley	2017	Moral distress in physicians and nurses: Impact on professional quality of life and turnover	Psychological Trauma: Theory, Research, Practice, and Policy	https://doi.org/10.1037/tra0000201	excluded at abstract screening stage
Austin, J., W. R. Williams and S. Hutchison	2012	Patterns of fatigue in elderly heart failure patients measured by a quality of life scale (Minnesota living with heart failure)	Eur J Cardiovasc Nurs	10.1016/j.ejcnurse.2011.04.002	excluded at abstract screening stage
Avlund, K., M. Vass and C. Hendriksen	2003	Onset of mobility disability among community-dwelling old men and women. The role of tiredness in daily activities	Age Ageing	10.1093/ageing/afg101	excluded at abstract screening stage
Avlund, K., M. Vass and C. Hendriksen	2003	Onset of mobility disability among community-dwelling old men and women. The role of tiredness in daily activities	Age and Ageing	10.1093/ageing/afg101	exceluded	duplication
Awan, S., M. N. Diwan, A. Aamir, Z. Allahuddin, M. Irfan, A. Carano, F. Vellante, A. Ventriglio, M. Fornaro, A. Valchera, M. Pettorruso, G. Martinotti, M. Di Giannantonio, I. Ullah and D. De Berardis	2021	Suicide in Healthcare Workers: Determinants, Challenges, and the Impact of COVID-19	Front Psychiatry	10.3389/fpsyt.2021.792925	excluded at abstract screening stage
Awan, S., M. N. Diwan, A. Aamir, Z. Allahuddin, M. Irfan, A. Carano, F. Vellante, A. Ventriglio, M. Fornaro, A. Valchera, M. Pettorruso, G. Martinotti, M. Di Giannantonio, I. Ullah and D. De Berardis	2022	Suicide in Healthcare Workers: Determinants, Challenges, and the Impact of COVID-19	FRONTIERS IN PSYCHIATRY	10.3389/fpsyt.2021.792925	exceluded	duplication
Awan, S., M. N. Diwan, A. Aamir, Z. Allahuddin, M. Irfan, A. Carano, F. Vellante, A. Ventriglio, M. Fornaro, A. Valchera, M. Pettorruso, G. Martinotti, M. Di Giannantonio, I. Ullah and D. De Berardis	2022	Suicide in Healthcare Workers: Determinants, Challenges, and the Impact of COVID-19	Frontiers in Psychiatry	10.3389/fpsyt.2021.792925	exceluded	duplication
Awan, S., M. N. Diwan, A. Aamir, Z. Allahuddin, M. Irfan, A. Carano, F. Vellante, A. Ventriglio, M. Fornaro, A. Valchera, M. Pettorruso, G. Martinotti, M. Di Giannantonio, I. Ullah and D. De Berardis	2021	Suicide in Healthcare Workers: Determinants, Challenges, and the Impact of COVID-19	Front Psychiatry	10.3389/fpsyt.2021.792925	excluded	not registered nurses
Awan, S., M. N. Diwan, A. Aamir, Z. Allahuddin, M. Irfan, A. Carano, F. Vellante, A. Ventriglio, M. Fornaro, A. Valchera, M. Pettorruso, G. Martinotti, M. Di Giannantonio, I. Ullah and D. De Berardis	2022	Suicide in Healthcare Workers: Determinants, Challenges, and the Impact of COVID-19	Frontiers in Psychiatry	10.3389/fpsyt.2021.792925	excluded	not registered nurses
Aynalem, Y. A., T. Y. Akalu, B. Gebresellassie Gebregiorgis, N. T. Sharew, H. K. Assefa and W. S. Shiferaw	2021	Assessment of undergraduate student knowledge, attitude, and practices towards COVID-19 in Debre Berhan University, Ethiopia	PLoS One	10.1371/journal.pone.0250444	excluded at abstract screening stage
Azzolino, D., E. Marzetti, M. Proietti, R. Calvani, P. de Souto Barreto, Y. Rolland and M. Cesari	2021	Lack of energy is associated with malnutrition in nursing home residents: Results from the INCUR study	J Am Geriatr Soc	10.1111/jgs.17393	excluded at abstract screening stage
Azzolino, D., E. Marzetti, M. Proietti, R. Calvani, P. de Souto Barreto, Y. Rolland and M. Cesari	2021	Lack of energy is associated with malnutrition in nursing home residents: Results from the INCUR study	Journal of the American Geriatrics Society	10.1111/jgs.17393	exceluded	duplication
Badgwell, B., J. Stanley, G. J. Chang, M. H. Katz, H. Y. Lin, J. Ning, S. V. Klimberg and J. N. Cormier	2013	Comprehensive geriatric assessment of risk factors associated with adverse outcomes and resource utilization in cancer patients undergoing abdominal surgery	J Surg Oncol	10.1002/jso.23369	excluded at abstract screening stage
Badinlou, F., D. Forsström, M. Jansson-Fröjmark, T. Abzhandadze and T. Lundgren	2023	Impairments following COVID-19 infection: manifestations and investigations of related factors	Scientific Reports	10.1038/s41598-023-33810-y	excluded at abstract screening stage
Badr, H. A. and J. A. Zauszniewski	2017	Meta-analysis of the predictive factors of postpartum fatigue	Appl Nurs Res	10.1016/j.apnr.2017.06.010	excluded at abstract screening stage
Baggott, C., M. Dodd, C. Kennedy, N. Marina, K. K. Matthay, B. A. Cooper and C. Miaskowski	2010	Changes in children's reports of symptom occurrence and severity during a course of myelosuppressive chemotherapy	J Pediatr Oncol Nurs	10.1177/1043454210377619	excluded at abstract screening stage
Bagheri Hosseinabadi, M., N. Khanjani, M. D. Mobarake and H. Shirkhanloo	2020	Neuropsychological effects of long-term occupational exposure to mercury among chloralkali workers	Work	10.3233/WOR-203194	excluded at abstract screening stage
Bai, F., D. Tomasoni, C. Falcinella, D. Barbanotti, R. Castoldi, G. Mule, M. Augello, D. Mondatore, M. Allegrini, A. Cona, D. Tesoro, G. Tagliaferri, O. Vigano, E. Suardi, C. Tincati, T. Beringheli, B. Varisco, C. L. Battistini, K. Piscopo, E. Vegni, A. Tavelli, S. Terzoni, G. Marchetti and A. D. Monforte	2022	Female gender is associated with long COVID syndrome: a prospective cohort study	CLINICAL MICROBIOLOGY AND INFECTION	10.1016/j.cmi.2021.11.002	exceluded	duplication
Bai, F., D. Tomasoni, C. Falcinella, D. Barbanotti, R. Castoldi, G. Mulè, M. Augello, D. Mondatore, M. Allegrini, A. Cona, D. Tesoro, G. Tagliaferri, O. Viganò, E. Suardi, C. Tincati, T. Beringheli, B. Varisco, C. L. Battistini, K. Piscopo, E. Vegni, A. Tavelli, S. Terzoni, G. Marchetti and A. D. Monforte	2022	Female gender is associated with long COVID syndrome: a prospective cohort study	Clin Microbiol Infect	10.1016/j.cmi.2021.11.002	excluded at abstract screening stage
Bailey Jr, D. E., J. Barroso, A. J. Muir, R. Sloane, J. Richmond, J. McHutchison, K. Patel, L. Landerman and M. H. Mishel	2010	Patients with chronic hepatitis C undergoing watchful waiting: Exploring trajectories of illness uncertainty and fatigue	Research in nursing & health	10.1002/nur.20397	excluded at abstract screening stage
Bailey, D. E., Jr., J. Barroso, A. J. Muir, R. Sloane, J. Richmond, J. McHutchison, K. Patel, L. Landerman and M. H. Mishel	2010	Patients with chronic hepatitis C undergoing watchful waiting: Exploring trajectories of illness uncertainty and fatigue	Res Nurs Health	10.1002/nur.20397	excluded at abstract screening stage
Bailey, J. S. and D. A. Pyles	1989	Behavioral diagnostics	Monogr Am Assoc Ment Retard		excluded at abstract screening stage
Bakhshi, S., R. Lynn-Nicholson, B. Jones, R. Amlot, N. Greenberg and J. Rubin	2014	Responding to a Radiological Crisis: Experiences of British Foreign Office Staff in Japan After the Fukushima Nuclear Meltdown	DISASTER MEDICINE AND PUBLIC HEALTH PREPAREDNESS	10.1017/dmp.2014.98	excluded at abstract screening stage
Bakker, A. B. and E. Heuven	2006	Emotional dissonance, burnout, and in-role performance among nurses and police officers	International Journal of Stress Management	https://doi.org/10.1037/1072-5245.13.4.423	excluded at abstract screening stage
Balacki, M. F.	1992	Battle fatigue intervention: a vital role for nursing	Mil Med		excluded at abstract screening stage
Balamurugan, E., M. Aggarwal, A. Lamba, N. Dang and M. Tripathi	2013	Perceived trigger factors of seizures in persons with epilepsy	Seizure	10.1016/j.seizure.2013.05.018	excluded at abstract screening stage
Balducci, L. and S. D. Fossa	2013	Rehabilitation of older cancer patients	Acta Oncologica	10.3109/0284186X.2012.744142	excluded at abstract screening stage
Baldwin, C. M., M. Grant, C. Wendel, M. C. Hornbrook, L. J. Herrinton, C. McMullen and R. S. Krouse	2009	Gender differences in sleep disruption and fatigue on quality of life among persons with ostomies	J Clin Sleep Med		excluded at abstract screening stage
Ball, K.	2009	The enigma of the H1N1 flu: are you ready?	Aorn j	10.1016/j.aorn.2009.11.048	excluded at abstract screening stage
Ballesteros, O., S. Mark, A. Block, L. Mackin, S. Paul, B. Cooper, M. Abbott, S. Chang, M. J. Hammer, J. Levine, R. Pozzar, K. Snowberg, K. Tsai, E. Van Blarigan, K. Van Loon and C. A. Miaskowski	2023	COVID-19 pandemic stress and cancer symptom burden	BMJ Support Palliat Care	10.1136/spcare-2023-004319	excluded at abstract screening stage
Ballesteros, O., S. Mark, A. Block, L. Mackin, S. Paul, B. Cooper, M. Abbott, S. Chang, M. J. Hammer, J. Levine, R. Pozzar, K. Snowberg, K. Tsai, E. Van Blarigan, K. Van Loon and C. A. Miaskowski	2023	COVID-19 pandemic stress and cancer symptom burden	BMJ SUPPORTIVE & PALLIATIVE CARE	10.1136/spcare-2023-004319	exceluded	duplication
Banik, A., R. Schwarzer, N. Knoll, K. Czekierda and A. Luszczynska	2018	Self-efficacy and quality of life among people with cardiovascular diseases: A meta-analysis	Rehabilitation Psychology	https://doi.org/10.1037/rep0000199	excluded at abstract screening stage
Banning, M.	2005	Influenza: incidence, symptoms and treatment	Br J Nurs	10.12968/bjon.2005.14.22.20172	excluded at abstract screening stage
Banning, M.	2005	Influenza: incidence, symptoms and treatment	British journal of nursing (Mark Allen Publishing)	10.12968/bjon.2005.14.22.20172	exceluded	duplication
Barach, P. (2008). Strategies to Reduce Patient Harm: Understanding the Role of Design and the Built Environment. MEDICINE MEETS VIRTUAL REALITY 16: PARALLEL, COMBINATORIAL, CONVERGENT: NEXTMED BY DESIGN. 132: 14-22.					excluded at abstract screening stage
Barach, P. (2008). Strategies to Reduce Patient Harm: Understanding the Role of Design and the Built Environment. MEDICINE MEETS VIRTUAL REALITY 16: PARALLEL, COMBINATORIAL, CONVERGENT: NEXTMED BY DESIGN. 132: 14-22.					excluded	conference
Barach, P. (2008). Strategies to reduce patient harm: Understanding the role of design and the built environment. Studies in Health Technology and Informatics, IOS Press.					exceluded	duplication
Bardot, A. and M. C. Dauriac	2007	Professional fatigue and management of the health care team	Soins Gerontologie		excluded at abstract screening stage
Barioni, E. M. S., C. D. do Nascimento, T. L. M. Amaral, J. M. R. Neto and P. R. do Prado	2022	Clinical indicators, nursing diagnoses, and mortality risk in critically ill patients with COVID-19: a retrospective cohort	REVISTA DA ESCOLA DE ENFERMAGEM DA USP	10.1590/1980-220X-REEUSP-2021-0568en	excluded at abstract screening stage
Barioni, E. M. S., C. da Silva do Nascimento, T. L. M. Amaral, J. M. R. Neto and P. R. do Prado	2022	Clinical indicators, nursing diagnoses, and mortality risk in critically ill patients with COVID-19: a retrospective cohort	Revista da Escola de Enfermagem	10.1590/1980-220X-REEUSP-2021-0568en	excluded at abstract screening stage
Barioni, E. M. S., C. Nascimento, T. L. M. Amaral, J. M. Ramalho Neto and P. R. D. Prado	2022	Clinical indicators, nursing diagnoses, and mortality risk in critically ill patients with COVID-19: a retrospective cohort	Rev Esc Enferm USP	10.1590/1980-220X-REEUSP-2021-0568en	excluded at abstract screening stage
Barleycorn, D.	2019	Awareness of secondary traumatic stress in emergency nursing	Emerg Nurse	10.7748/en.2019.e1957	excluded at abstract screening stage
Barleycorn, D.	2019	Awareness of secondary traumatic stress in emergency nursing	Emergency Nurse	10.7748/en.2019.e1957	exceluded	duplication
Barnett, R. C., H. Davidson and N. L. Marshall	1991	Physical symptoms and the interplay of work and family roles	Health Psychology	https://doi.org/10.1037/0278-6133.10.2.94	excluded at abstract screening stage
Barr, P.	2017	Compassion fatigue and compassion satisfaction in neonatal intensive care unit nurses: Relationships with work stress and perceived social support	Traumatology: An International Journal	https://doi.org/10.1037/trm0000115	excluded at abstract screening stage
Barrio-Cortes, J., T. Gómez-Gascón, B. Benito-Sánchez, M. F. Domínguez-Berjón, M. D. Esteban-Vasallo, J. P. Chalco-Orrego, E. F. Vicente-Rabaneda, C. Baldini, C. Seghieri, A. V. Goules, D. I. Fotiadis and A. G. Tzioufas	2023	Utilisation of primary healthcare services by Sjögren's syndrome patients in the Community of Madrid and associated factors: a population-based cross-sectional study	Clin Exp Rheumatol	10.55563/clinexprheumatol/ne3r87	excluded at abstract screening stage
Barroso, J.	2002	HIV-related fatigue	Am J Nurs	10.1097/00000446-200205000-00043	excluded at abstract screening stage
Barroso, J., B. G. Hammill, J. Leserman, N. Salahuddin, J. L. Harmon and B. W. Pence	2010	Physiological and psychosocial factors that predict HIV-related fatigue	AIDS Behav	10.1007/s10461-010-9691-2	excluded at abstract screening stage
Barroso, J., B. W. Pence, N. Salahuddin, J. L. Harmon and J. Leserman	2008	Physiological correlates of HIV-related fatigue	Clin Nurs Res	10.1177/1054773807311382	excluded at abstract screening stage
Barroso, J., J. S. Preisser, J. Leserman, B. N. Gaynes, R. N. Golden and D. N. Evans	2002	Predicting fatigue and depression in HIV-positive gay men	Psychosomatics	10.1176/appi.psy.43.4.317	excluded at abstract screening stage
Barthélémy, H., E. Mougenot, M. Duracinsky, D. Salmon-Ceron, J. Bonini, F. Péretz, O. Chassany and P. Carrieri	2022	Smoking increases the risk of post-acute COVID-19 syndrome: Results from a French community-based survey	Tobacco Induced Diseases	10.18332/tid/150295	excluded at abstract screening stage
Barton-Burke, M.	2006	Cancer-related fatigue and sleep disturbances	Cancer Nurs	10.1097/00002820-200603002-00025	excluded at abstract screening stage
Bathen, T., S. Fredwall, U. Steen and E. B. Svendby	2019	Fatigue and pain in children and adults with multiple osteochondromas in Norway, a cross-sectional study	Int J Orthop Trauma Nurs	10.1016/j.ijotn.2019.02.001	excluded at abstract screening stage
Battersby, N. J., T. Juul, P. Christensen, A. Z. Janjua, G. Branagan, K. J. Emmertsen, C. Norton, R. Hughes, S. Laurberg and B. J. Moran	2016	Predicting the Risk of Bowel-Related Quality-of-Life Impairment After Restorative Resection for Rectal Cancer: A Multicenter Cross-Sectional Study	Dis Colon Rectum	10.1097/dcr.0000000000000552	excluded at abstract screening stage
Baus, E., M. Carrasco-Tenezaca, M. Frey and V. Medina-Maldonado	2023	Risk Factors for the Mental Health of Adolescents from the Parental Perspective: Photo-Voice in Rural Communities of Ecuador	Int J Environ Res Public Health	10.3390/ijerph20032205	excluded at abstract screening stage
Bay, E. and J. Donders	2008	Risk factors for depressive symptoms after mild-to-moderate traumatic brain injury	BRAIN INJURY	10.1080/02699050801953073	excluded at abstract screening stage
Bayri Bingol, F., M. Demirgoz Bal, M. Aygun and E. Bilgic	2021	Secondary traumatic stress among midwifery students	Perspect Psychiatr Care	10.1111/ppc.12674	excluded at abstract screening stage
Bazazan, A., I. Dianat, L. Rastgoo and Z. Mombeini	2018	Factors associated with mental health status of hospital nurses	INTERNATIONAL JOURNAL OF INDUSTRIAL ERGONOMICS	10.1016/j.ergon.2018.03.008	excluded at abstract screening stage
Bazazan, A., I. Dianat, S. Bahrampour, A. Talebian, H. Zandi, A. Sharafkhaneh and A. Maleki-Ghahfarokhi	2019	Association of musculoskeletal disorders and workload with work schedule and job satisfaction among emergency nurses	INTERNATIONAL EMERGENCY NURSING	10.1016/j.ienj.2019.02.004	excluded at abstract screening stage
Bazazan, A., I. Dianat, Y. Rasoulzadeh, A. Safaiyan and Z. Mombeini	2019	Occupational fatigue and mental health complaints among 8-hour shift workers of petrochemical industries in Iran	Work	10.3233/WOR-192865	excluded at abstract screening stage
Bazazan, A., Y. Rasoulzadeh, I. Dianat, A. Safaiyan and Z. Mombeini	2019	Occupational fatigue and mental health complaints among 8-hour shift workers of petrochemical industries in Iran	WORK-A JOURNAL OF PREVENTION ASSESSMENT & REHABILITATION	10.3233/WOR-192865	excluded at abstract screening stage
Beaudart, C., D. Maquet, M. Mannarino, F. Buckinx, M. Demonceau, J. M. Crielaard, J. Y. Reginster and O. Bruyère	2013	Effects of 3 months of short sessions of controlled whole body vibrations on the risk of falls among nursing home residents	BMC Geriatr	10.1186/1471-2318-13-42	excluded at abstract screening stage
Beaudoin, F. L., X. An, A. Basu, Y. Ji, M. Liu, R. C. Kessler, R. F. Doughtery, D. Zeng, K. A. Bollen, S. L. House, J. S. Stevens, T. C. Neylan, G. D. Clifford, T. Jovanovic, S. D. Linnstaedt, L. T. Germine, S. L. Rauch, J. P. Haran, A. B. Storrow, C. Lewandowski, P. I. Musey, Jr., P. L. Hendry, S. Sheikh, C. W. Jones, B. E. Punches, M. C. Kurz, R. A. Swor, V. P. Murty, M. E. McGrath, L. A. Hudak…	2023	Use of serial smartphone-based assessments to characterize diverse neuropsychiatric symptom trajectories in a large trauma survivor cohort	Transl Psychiatry	10.1038/s41398-022-02289-y	excluded at abstract screening stage
Beaudoin, F. L., X. M. An, A. Basu, Y. Y. Ji, M. C. Liu, R. C. Kessler, R. F. Doughtery, D. L. Zeng, K. A. Bollen, S. L. House, J. S. Stevens, T. C. Neylan, G. D. Clifford, T. Jovanovic, S. D. Linnstaedt, L. T. Germine, S. L. Rauch, J. P. Haran, A. B. Storrow, C. Lewandowski, P. I. Musey, P. L. Hendry, S. Sheikh, C. W. Jones, B. E. Punches, M. C. Kurz, R. A. Swor, V. P. Murty, M. E. McGrath, L. A…	2023	Use of serial smartphone-based assessments to characterize diverse neuropsychiatric symptom trajectories in a large trauma survivor cohort	TRANSLATIONAL PSYCHIATRY	10.1038/s41398-022-02289-y	excluded at abstract screening stage
Becker, K., R. Kohen, R. Lee, P. Tanzi, D. Zierath, K. Cain, P. Mitchell and J. Weinstein	2015	Poststroke fatigue: hints to a biological mechanism	J Stroke Cerebrovasc Dis	10.1016/j.jstrokecerebrovasdis.2014.10.008	excluded at abstract screening stage
Beckie, T. M.	2012	A Systematic Review of Allostatic Load, Health, and Health Disparities	BIOLOGICAL RESEARCH FOR NURSING	10.1177/1099800412455688	excluded at abstract screening stage
Bedane, D., D. Abdissa, B. Leta, U. Gerema, A. Lomboro, G. Kune, A. Neme, K. Kene, N. Berhanu, A. D. Dubiwak and K. G. Tareke	2022	Assessment of COVID-19 prevention practice and associated factors in Jimma town, Ethiopia: A mixed study	Front Public Health	10.3389/fpubh.2022.950202	excluded at abstract screening stage
Bedane, D., D. Abdissa, B. Leta, U. Gerema, A. Lomboro, G. Kune, A. Neme, K. Kene, N. Berhanu, A. D. Dubiwak and K. G. Tareke	2022	Assessment of COVID-19 prevention practice and associated factors in Jimma town, Ethiopia: A mixed study	FRONTIERS IN PUBLIC HEALTH	10.3389/fpubh.2022.950202	exceluded	duplication
Beesley, V. L., C. Alemayehu and P. M. Webb	2019	A systematic literature review of trials of survivorship interventions for women with gynaecological cancer and their caregivers	EUROPEAN JOURNAL OF CANCER CARE	10.1111/ecc.13057	excluded at abstract screening stage
Beevers, D. G.	2008	Hypertension in practice: Towards the year 2010	Therapy	10.2217/14750708.5.6.759	excluded at abstract screening stage
Behm, L., K. Eklund, K. Wilhelmson, L. Ziden, S. Gustafsson, K. Falk and S. Dahlin-Ivanoff	2016	Health Promotion Can Postpone Frailty: Results from the RCT Elderly Persons in the Risk Zone	PUBLIC HEALTH NURSING	10.1111/phn.12240	exceluded	duplication
Behm, L., K. Eklund, K. Wilhelmson, L. Zidén, S. Gustafsson, K. Falk and S. Dahlin-Ivanoff	2016	Health Promotion Can Postpone Frailty: Results from the RCT Elderly Persons in the Risk Zone	Public Health Nurs	10.1111/phn.12240	excluded at abstract screening stage
Behm, L., K. Eklund, K. Wilhelmson, L. Zidén, S. Gustafsson, K. Falk and S. Dahlin-Ivanoff	2016	Health Promotion Can Postpone Frailty: Results from the RCT Elderly Persons in the Risk Zone	Public health nursing (Boston, Mass.)	10.1111/phn.12240	exceluded	duplication
Bell, A.	1995	Universal hepatitis B immunization: the British Columbia experience	Vaccine	10.1016/0264-410X(95)80061-H	excluded at abstract screening stage
Bell, S., G. Hopkin and A. Forrester	2019	Exposure to Traumatic Events and the Experience of Burnout, Compassion Fatigue and Compassion Satisfaction among Prison Mental Health Staff: An Exploratory Survey	Issues Ment Health Nurs	10.1080/01612840.2018.1534911	excluded at abstract screening stage
Bell, S., G. Hopkin and A. Forrester	2019	Exposure to Traumatic Events and the Experience of Burnout, Compassion Fatigue and Compassion Satisfaction among Prison Mental Health Staff: An Exploratory Survey	ISSUES IN MENTAL HEALTH NURSING	10.1080/01612840.2018.1534911	exceluded	duplication
Bell, S., G. Hopkin and A. Forrester	2019	Exposure to Traumatic Events and the Experience of Burnout, Compassion Fatigue and Compassion Satisfaction among Prison Mental Health Staff: An Exploratory Survey	Issues in Mental Health Nursing	10.1080/01612840.2018.1534911	exceluded	duplication
Belloni, S., C. Arrigoni, M. A. Arcidiacono, I. Baroni, G. Conte, F. Dellafiore, G. Ghizzardi, A. Magon, G. Villa and R. Caruso	2023	A Systematic Review of Systematic Reviews and Pooled Meta-Analysis on Psychosocial Interventions for Improving Cancer-Related Fatigue	Semin Oncol Nurs	10.1016/j.soncn.2022.151354	excluded at abstract screening stage
Bellou, V., I. Tzoulaki, M. Van Smeden, K. G. M. Moons, E. Evangelou and L. Belbasis	2022	Prognostic factors for adverse outcomes in patients with COVID-19: A field-wide systematic review and meta-analysis	European Respiratory Journal	10.1183/13993003.02964-2020	excluded at abstract screening stage
Benachi Sandoval, N., J. Fernández Solà, A. Guaita Mateo, M. P. Navarrete Durán, L. A. Meneses Urrea, S. Torres Belmonte, E. Mañes López and M. López Poyato	2023	Design and validation of a predictive model for determining the risk of developing fibromyalgia	Clin Exp Rheumatol	10.55563/clinexprheumatol/r23r95	excluded at abstract screening stage
Benetou, S., V. Alikari, G. Vasilopoulos, M. Polikandrioti, A. Kalogianni, G. I. Panoutsopoulos, G. Toulia, D. Leftheriotis and G. Gerogianni	2022	Factors Associated With Insomnia in Patients Undergoing Hemodialysis	Cureus	10.7759/cureus.22197	excluded at abstract screening stage
Benjamin, J., L. Sim, M. T. Owens, A. Schwichtenberg, T. Harrison and C. Harbeck-Weber	2021	Postural Orthostatic Tachycardia Syndrome and Disordered Eating: Clarifying the Overlap	J Dev Behav Pediatr	10.1097/dbp.0000000000000886	excluded at abstract screening stage
Bennett, C. J., H. Truby, Z. Zia, S. W. Cain and M. L. Blumfield	2017	Investigating the relationship between sleep and macronutrient intake in women of childbearing age	Eur J Clin Nutr	10.1038/ejcn.2016.145	excluded at abstract screening stage
Bennett, C. J., H. Truby, Z. Zia, S. W. Cain and M. L. Blumfield	2017	Investigating the relationship between sleep and macronutrient intake in women of childbearing age	EUROPEAN JOURNAL OF CLINICAL NUTRITION	10.1038/ejcn.2016.145	exceluded	duplication
Bennett, C. J., H. Truby, Z. Zia, S. W. Cain and M. L. Blumfield	2017	Investigating the relationship between sleep and macronutrient intake in women of childbearing age	European Journal of Clinical Nutrition	10.1038/ejcn.2016.145	exceluded	duplication
Bennett, J. A., K. M. Winters-Stone, J. Dobek and L. M. Nail	2013	Frailty in older breast cancer survivors: age, prevalence, and associated factors	Oncol Nurs Forum	10.1188/13.Onf.E126-e134	excluded at abstract screening stage
Benoit, L. G., P. M. Veach and B. S. LeRoy	2007	When you care enough to do your very best: genetic counselor experiences of compassion fatigue	J Genet Couns	10.1007/s10897-006-9072-1	excluded at abstract screening stage
Benson, C. S., A. Shah, S. J. Stanworth, C. J. Frise, H. Spiby, S. J. Lax, J. Murray and A. A. Klein	2021	The effect of iron deficiency and anaemia on women's health	Anaesthesia Supplement	10.1111/anae.15405	excluded at abstract screening stage
Benson-Soros, J. and G. L. Glazer	2005	The forgotten component of postpartum assessment	Adv Nurse Pract		excluded at abstract screening stage
Benuto, L. T., Y. R. Yang, A. Ahrendt and C. Cummings	2021	The Secondary Traumatic Stress Scale: Confirmatory Factor Analyses With a National Sample of Victim Advocates	JOURNAL OF INTERPERSONAL VIOLENCE	10.1177/0886260518759657	excluded at abstract screening stage
Benway, C. B., V. Hamrin and T. J. McMahon	2003	Initial Appointment Nonattendance in Child and Family Mental Health Clinics	American Journal of Orthopsychiatry	https://doi.org/10.1037/0002-9432.73.4.419	excluded at abstract screening stage
Berardelli, I., S. Spencer-Thomas, L. Germano, A. Barbetti and M. Pompili (2021). Suicide and Suicide Risk in Physicians. Depression, Burnout and Suicide in Physicians: Insights from Oncology and Other Medical Professions, Springer International Publishing: 55-67.					excluded at abstract screening stage
Berger, A. M. and B. B. Hobbs	2006	Impact of shift work on the health and safety of nurses and patients	Clin J Oncol Nurs	10.1188/06.Cjon.465-471	excluded at abstract screening stage
Berger, A. M. and B. B. Hobbs	2006	Impact of shift work on the health and safety of nurses and patients	Clinical journal of oncology nursing	10.1188/06.CJON.465-471	exceluded	duplication
Berger, A. M. and S. N. Walker	2001	An explanatory model of fatigue in women receiving adjuvant breast cancer chemotherapy	Nurs Res	10.1097/00006199-200101000-00007	excluded at abstract screening stage
Berger, A. M., K. A. Kupzyk, D. M. Djalilova and K. H. Cowan	2019	Breast Cancer Collaborative Registry informs understanding of factors predicting sleep quality	Support Care Cancer	10.1007/s00520-018-4417-5	excluded at abstract screening stage
Berger, A. M., K. A. Kupzyk, D. M. Djalilova and K. H. Cowan	2019	Breast Cancer Collaborative Registry informs understanding of factors predicting sleep quality	Supportive Care in Cancer	10.1007/s00520-018-4417-5	exceluded	duplication
Berger, A. M., K. Lockhart and S. Agrawal	2009	Variability of patterns of fatigue and quality of life over time based on different breast cancer adjuvant chemotherapy regimens	Oncol Nurs Forum	10.1188/09.Onf.563-570	excluded at abstract screening stage
Berger, A. M., L. H. Gerber and D. K. Mayer	2012	Cancer-related fatigue: implications for breast cancer survivors	Cancer	10.1002/cncr.27475	excluded at abstract screening stage
Berger, R. S., R. J. Wright, M. A. Faith and S. Stapleton	2022	Compassion fatigue in pediatric hematology, oncology, and bone marrow transplant healthcare providers: An integrative review	Palliat Support Care	10.1017/s147895152100184x	excluded at abstract screening stage
Berger, R. S., R. J. Wright, M. A. Faith and S. Stapleton	2022	Compassion fatigue in pediatric hematology, oncology, and bone marrow transplant healthcare providers: An integrative review	PALLIATIVE & SUPPORTIVE CARE	10.1017/S147895152100184X	exceluded	duplication
Berger, R. S., R. J. Wright, M. A. Faith and S. Stapleton	2022	Compassion fatigue in pediatric hematology, oncology, and bone marrow transplant healthcare providers: An integrative review	Palliative and Supportive Care	10.1017/S147895152100184X	exceluded	duplication
Bergmans, R. S., K. Chambers-Peeple, C. Yu, L. L. Z. Xiao, R. Wegryn-Jones, A. Martin, S. Dell'Imperio, D. Aboul-Hassan, D. A. Williams, D. J. Clauw and M. DeJonckheere	2023	'I'm still here, I'm alive and breathing': The experience of Black Americans with long COVID	JOURNAL OF CLINICAL NURSING	10.1111/jocn.16733	excluded at abstract screening stage
Bergmans, R. S., K. Chambers-Peeple, C. Yu, L. Z. Xiao, R. Wegryn-Jones, A. Martin, S. Dell'Imperio, D. Aboul-Hassan, D. A. Williams, D. J. Clauw and M. DeJonckheere	2023	'I'm still here, I'm alive and breathing': The experience of Black Americans with long COVID	J Clin Nurs	10.1111/jocn.16733	excluded at abstract screening stage
Berlanda, S., F. de Cordova, M. Fraizzoli and M. Pedrazza	2020	Risk and Protective Factors of Well-Being among Healthcare Staff. A Thematic Analysis	INTERNATIONAL JOURNAL OF ENVIRONMENTAL RESEARCH AND PUBLIC HEALTH	10.3390/ijerph17186651	excluded at abstract screening stage
Bernardes, J. M., J. Gomez-Salgado, C. Ruiz-Frutos and A. Dias	2019	Self-reports of musculoskeletal symptoms as predictors of work-related accidents: A hospital-based case-control study	SAFETY SCIENCE	10.1016/j.ssci.2019.01.031	excluded at abstract screening stage
Bernhardt, B. A., C. H. Rushton, J. Carrese, R. E. Pyeritz, K. Kolodner and G. Geller	2009	Distress and burnout among genetic service providers	GENETICS IN MEDICINE	10.1097/GIM.0b013e3181a6a1c2	excluded at abstract screening stage
Bernstrom, V. H., D. E. Alves, D. Ellingsen and M. H. Ingelsrud	2019	Healthy working time arrangements for healthcare personnel and patients: a systematic literature review	BMC HEALTH SERVICES RESEARCH	10.1186/s12913-019-3993-5	excluded at abstract screening stage
Bestvina, C. M., L. L. Zullig and S. Yousuf Zafar	2014	The implications of out-of-pocket cost of cancer treatment in the USA: A critical appraisal of the literature	Future Oncology	10.2217/fon.14.130	excluded at abstract screening stage
Bhagwagar, H.	2022	Secondary trauma, burnout and resilience among mental health professionals from India: A review of research	Asian J Psychiatr	10.1016/j.ajp.2022.103227	excluded at abstract screening stage
Biagioli, V., M. Piredda, O. Annibali, M. C. Tirindelli, A. Pignatelli, F. Marchesi, M. R. Mauroni, S. Soave, E. Del Giudice, E. Ponticelli, M. Clari, S. Cavallero, P. Monni, L. Ottani, S. Sica, M. Cioce, L. Cappucciati, F. Bonifazi, R. Alvaro, M. G. De Marinis and G. Gargiulo	2019	Factors influencing the perception of protective isolation in patients undergoing haematopoietic stem cell transplantation: A multicentre prospective study	Eur J Cancer Care (Engl)	10.1111/ecc.13148	excluded at abstract screening stage
Bird, M. L., M. J. Cheney and A. D. Williams	2016	Accidental Fall Rates in Community-Dwelling Adults Compared to Cancer Survivors During and Post-Treatment: A Systematic Review With Meta-Analysis	Oncol Nurs Forum	10.1188/16.Onf.E64-e72	excluded at abstract screening stage
Bird, M. L., M. J. Cheney and A. D. Williams	2016	Accidental Fall Rates in Community-Dwelling Adults Compared to Cancer Survivors During and Post-Treatment: A Systematic Review With Meta-Analysis	ONCOLOGY NURSING FORUM	10.1188/16.ONF.E64-E72	exceluded	duplication
Bird, M. L., M. J. Cheney and A. D. Williams	2016	Accidental fall rates in community-dwelling adults compared to cancer survivors during and post-treatment: A systematic review with meta-analysis	Oncology Nursing Forum	10.1188/16.ONF.E64-E72	exceluded	duplication
Bitter, T., N. Westerheide, S. M. Hossain, C. Prinz, D. Horstkotte and O. Oldenburg	2012	Symptoms of sleep apnoea in chronic heart failure-results from a prospective cohort study in 1,500 patients	SLEEP AND BREATHING	10.1007/s11325-011-0575-0	excluded at abstract screening stage
Bláfoss, R., E. Sundstrup, M. D. Jakobsen, M. Brandt, H. Bay and L. L. Andersen	2019	Physical workload and bodily fatigue after work: cross-sectional study among 5000 workers	European Journal of Public Health	10.1093/eurpub/ckz055	excluded at abstract screening stage
Blake, N., K. Gilmore, P. Dang and D. Villareal	2014	Reducing worker fatigue to create a healthy work environment	AACN Advanced Critical Care	10.1097/NCI.0000000000000052	excluded at abstract screening stage
Blakeman, J. R.	2019	Prodromal Myocardial Infarction Fatigue: A Concept Analysis	ANS Adv Nurs Sci	10.1097/ans.0000000000000235	excluded at abstract screening stage
Blasche, G., S. Pasalic, V. M. Baubock, D. Haluza and R. Schoberberger	2017	Effects of Rest-Break Intention on Rest-Break Frequency and Work-Related Fatigue	HUMAN FACTORS	10.1177/0018720816671605	excluded at abstract screening stage
Blesch, K. S., J. A. Paice, R. Wickham, N. Harte, D. K. Schnoor, S. Purl, M. Rehwalt, P. L. Kopp, S. Manson, S. B. Coveny and et al.	1991	Correlates of fatigue in people with breast or lung cancer	Oncol Nurs Forum		excluded at abstract screening stage
Bliddal, S., K. Banasik, O. B. Pedersen, J. Nissen, L. Cantwell, M. Schwinn, M. Tulstrup, D. Westergaard, H. Ullum, S. Brunak, N. Tommerup, B. Feenstra, F. Geller, S. R. Ostrowski, K. Grønbæk, C. H. Nielsen, S. D. Nielsen and U. Feldt-Rasmussen	2021	Acute and persistent symptoms in non-hospitalized PCR-confirmed COVID-19 patients	Scientific Reports	10.1038/s41598-021-92045-x	excluded at abstract screening stage
Blomberg, K., Y. Wengström, K. Sundberg, M. Browall, A. K. Isaksson, M. H. Nyman and A. Langius-Eklöf	2016	Symptoms and self-care strategies during and six months after radiotherapy for prostate cancer - Scoping the perspectives of patients, professionals and literature	Eur J Oncol Nurs	10.1016/j.ejon.2015.09.004	excluded at abstract screening stage
Bodas, M., A. Kaim, B. Velan, A. Ziv, E. Jaffe and B. Adini	2023	Overcoming the effect of pandemic fatigue on vaccine hesitancy-Will belief in science triumph?	J Nurs Scholarsh	10.1111/jnu.12778	excluded at abstract screening stage
Bode, L., F. Isler, S. Fuchs, J. Marquetand, H. Petry, J. Ernst, M. Schubert, D. Garcia Nu?ez, R. Von K?nel and S. Boettger	2020	The utility of nursing instruments for daily screening for delirium: Delirium causes substantial functional impairment	Palliative and Supportive Care	10.1017/S1478951519001019	exceluded	duplication
Bode, L., F. Isler, S. Fuchs, J. Marquetand, H. Petry, J. Ernst, M. Schubert, D. Garcia Nuñez, R. von Känel and S. Boettger	2020	The utility of nursing instruments for daily screening for delirium: Delirium causes substantial functional impairment	Palliat Support Care	10.1017/s1478951519001019	excluded at abstract screening stage
Bodin, S.	2008	Keeping individuals with kidney disease safe: raising awareness of the effects of nurse fatigue	Nephrol Nurs J		excluded at abstract screening stage
Bodin, S.	2008	Keeping individuals with kidney disease safe: raising awareness of the effects of nurse fatigue	Nephrology nursing journal : journal of the American Nephrology Nurses' Association		exceluded	duplication
Bodin, S.	2008	Keeping individuals with kidney disease safe: raising awareness of the effects of nurse fatigue	Nephrology nursing journal : journal of the American Nephrology Nurses' Association		exceluded	duplication
Boehmke, M. M. and J. K. Brown	2005	Predictors of symptom distress in women with breast cancer during the first chemotherapy cycle	Can Oncol Nurs J	10.5737/1181912x154215220	excluded at abstract screening stage
Bogart, M. A.	1995	Time to hemostasis: a comparison of manual versus mechanical compression of the femoral artery	Am J Crit Care		excluded at abstract screening stage
Bohle, P., L. Di Milia, A. Fletcher and S. Rajaratnam	2008	Introduction: Aging and the multifaceted influences on adaptation to working time	CHRONOBIOLOGY INTERNATIONAL	10.1080/07420520802074058	excluded at abstract screening stage
Boni, R. L., C. Dingley and A. Reyes	2022	Measuring Professional Quality of Life in Nurses: A Realist Review	Clin J Oncol Nurs	10.1188/22.Cjon.318-323	excluded at abstract screening stage
Boni, R. L., C. Dingley and A. T. Reyes	2022	Measuring Professional Quality of Life in Nurses: A Realist Review	Clinical Journal of Oncology Nursing	10.1188/22.CJON.318-323	excluded at abstract screening stage
Bonner, A., M. Caltabiano and L. Berlund	2013	Quality of life, fatigue, and activity in Australians with chronic kidney disease: a longitudinal study	Nurs Health Sci	10.1111/nhs.12038	excluded at abstract screening stage
Bonner, A., M. Caltabiano and L. Berlund	2013	Quality of life, fatigue, and activity in Australians with chronic kidney disease: A longitudinal study	Nursing and Health Sciences	10.1111/nhs.12038	exceluded	duplication
Bonner, A., S. Wellard and M. Caltabiano	2008	Levels of fatigue in people with ESRD living in far North Queensland	J Clin Nurs	10.1111/j.1365-2702.2007.02042.x	excluded at abstract screening stage
Booij, J. A., J. van de Haterd, S. N. Huttjes, R. van Deijck and R. Koopmans	2022	Short- and Long-Term Mortality and Mortality Risk Factors among Nursing Home Patients after COVID-19 Infection	J Am Med Dir Assoc	10.1016/j.jamda.2022.06.005	excluded at abstract screening stage
Booij, J. A., J. van de Haterd, S. N. Huttjes, R. van Deijck and R. Koopmans	2022	Short- and Long-Term Mortality and Mortality Risk Factors among Nursing Home Patients after COVID-19 Infection	JOURNAL OF THE AMERICAN MEDICAL DIRECTORS ASSOCIATION	10.1016/j.jamda.2022.06.005	exceluded	duplication
Booker, R., K. Olson, L. M. Pilarski, J. P. Noon and N. J. Bahlis	2009	The relationships among physiologic variables, quality of life, and fatigue in patients with multiple myeloma	Oncol Nurs Forum	10.1188/09.Onf.209-216	excluded at abstract screening stage
Booker, R., K. Olson, L. M. Pilarski, J. P. Noon and N. J. Bahlis	2009	The relationships among physiologic variables, quality of life, and fatigue in patients with multiple myeloma	Oncology nursing forum	10.1188/09.ONF.209-216	exceluded	duplication
Boonruksa, P., T. Maturachon, P. Kongtip and S. Woskie	2020	Heat Stress, Physiological Response, and Heat-Related Symptoms among Thai Sugarcane Workers	Int J Environ Res Public Health	10.3390/ijerph17176363	excluded at abstract screening stage
Boonruksa, P., T. Maturachon, P. Kongtip and S. Woskie	2020	Heat Stress, Physiological Response, and Heat-Related Symptoms among Thai Sugarcane Workers	INTERNATIONAL JOURNAL OF ENVIRONMENTAL RESEARCH AND PUBLIC HEALTH	10.3390/ijerph17176363	exceluded	duplication
Boot, K. A. and C. I. Hays (2014). Using denosumab to treat immobilization hypercalcemia in a post-acute care patient. Journal of Clinical Endocrinology and Metabolism, Endocrine Society.					excluded at abstract screening stage
Boot, K. A. and C. I. Hays (2014). Using denosumab to treat immobilization hypercalcemia in a post-acute care patient. Journal of Clinical Endocrinology and Metabolism, Endocrine Society.					excluded	conference
Borenstein, M.	2018	[Compassion fatigue and vicarious trauma in caregivers]	Soins Pediatr Pueric	10.1016/j.spp.2018.07.003	excluded at abstract screening stage
Bortkiewicz, A., E. Gadzicka, J. Siedlecka, A. Szyjkowska, P. Viebig, J. K. Wranicz, M. Kurpesa, M. Dziuba, E. Trzos and T. Makowiec-Dąbrowska	2010	WORK-RELATED RISK FACTORS OF MYOCARDIAL INFARCTION	International Journal of Occupational Medicine & Environmental Health	10.2478/v10001-010-0030-7	excluded at abstract screening stage
Bos, E. H., B. Krol, A. Van Der Star and J. W. Groothoff	2006	The effects of occupational interventions on reduction of musculoskeletal symptoms in the nursing profession	Ergonomics	10.1080/00140130600578005	excluded at abstract screening stage
Bos, E. H., B. Krol, A. Van der Star and J. W. Groothoff	2006	The effects of occupational interventions on reduction of musculoskeletal symptoms in the nursing profession	ERGONOMICS	10.1080/00140130600578005	exceluded	duplication
Bos, E. H., B. Krol, A. van der Star and J. W. Groothoff	2006	The effects of occupational interventions on reduction of musculoskeletal symptoms in the nursing profession	Ergonomics	10.1080/00140130600578005	exceluded	duplication
Boschman, J. S., K. Nieuwenhuijsen, M. H. Frings-Dresen and J. K. Sluiter	2015	Development of hospital nurses' work ability over a 2 year period	Occup Med (Lond)	10.1093/occmed/kqv076	excluded at abstract screening stage
Bossola, M., C. Vulpio and L. Tazza	2011	Fatigue in Chronic Dialysis Patients	Seminars in Dialysis	10.1111/j.1525-139X.2011.00956.x	excluded at abstract screening stage
Bossola, M., E. Di Stasio, T. Monteburini, E. Parodi, F. Ippoliti, M. Bonomini, S. Santarelli, P. Eugenio Nebiolo, V. Sirolli and S. Cenerelli	2020	Intensity, Duration, and Frequency of Post‐Dialysis Fatigue in Patients on Chronic Haemodialysis	Journal of Renal Care	10.1111/jorc.12315	excluded at abstract screening stage
Bouabdellah, L., H. Kherbache, A. Tezkratt and M. Mokdad (2021). Mental Health Among Workers in Private Medical Clinics in the Era of COVID-19. Lecture Notes in Networks and Systems, Springer Science and Business Media Deutschland GmbH.					excluded at abstract screening stage
Bouchard, L., D. Williams, L. Kiser, E. Freese and D. Taren	2022	Promoting Professional Quality of Life and Resiliency in Sexual Assault Nurse Examiners	J Forensic Nurs	10.1097/jfn.0000000000000350	excluded at abstract screening stage
Bouchard, L., D. Williams, L. Kiser, E. Freese and D. Taren	2022	Promoting Professional Quality of Life and Resiliency in Sexual Assault Nurse Examiners	JOURNAL OF FORENSIC NURSING	10.1097/JFN.0000000000000350	exceluded	duplication
Bouchard, L., D. Williams, L. Kiser, E. Freese and D. Taren	2022	Promoting Professional Quality of Life and Resiliency in Sexual Assault Nurse Examiners	Journal of Forensic Nursing	10.1097/JFN.0000000000000350	exceluded	duplication
Bourbonnais, R., M. Comeau and M. Vézina	1999	Job strain and evolution of mental health among nurses	Journal of Occupational Health Psychology	https://doi.org/10.1037/1076-8998.4.2.95	excluded at abstract screening stage
Boussinesq, M., J. Gardon, N. Gardon-Wendel and J. P. Chippaux	2003	Clinical picture, epidemiology and outcome of Loa-associated serious adverse events related to mass ivermectin treatment of onchocerciasis in Cameroon	Filaria J	10.1186/1475-2883-2-s1-s4	excluded at abstract screening stage
Bowen, M. E. and M. Rowe	2016	Intraindividual Changes in Ambulation Associated With Falls in a Population of Vulnerable Older Adults in Long-Term Care	Arch Phys Med Rehabil	10.1016/j.apmr.2016.05.013	excluded at abstract screening stage
Boyle, D. A.	2011	Countering compassion fatigue: a requisite nursing agenda	Online J Issues Nurs	10.3912/OJIN.Vol16No01Man02	excluded at abstract screening stage
Boyle, D. A.	2011	Countering compassion fatigue: a requisite nursing agenda	Online journal of issues in nursing		exceluded	duplication
Boyle, D. A.	2011	Countering Compassion Fatigue: A Requisite Nursing Agenda	Online Journal of Issues in Nursing	10.3912/OJIN.Vol16No01Man02	exceluded	duplication
Bozoky, I. and E. J. Corwin	2002	Fatigue as a predictor of postpartum depression	J Obstet Gynecol Neonatal Nurs	10.1111/j.1552-6909.2002.tb00066.x	excluded at abstract screening stage
Braband, B., C. Pressman and A. Vermeesch	2022	Piloting the Perfect Storm: A Vision for the Vital Practitioner	J Nurs Educ	10.3928/01484834-20211203-04	excluded at abstract screening stage
Braband, B., C. Pressman and A. Vermeesch	2022	Piloting the Perfect Storm: A Vision for the Vital Practitioner	JOURNAL OF NURSING EDUCATION	10.3928/01484834-20211203-04	exceluded	duplication
Braband, B., C. Pressman and A. Vermeesch	2022	Piloting the Perfect Storm: A Vision for the Vital Practitioner	Journal of Nursing Education	10.3928/01484834-20211203-04	exceluded	duplication
Braithwaite, M.	2008	Nurse burnout and stress in the NICU	Adv Neonatal Care	10.1097/01.ANC.0000342767.17606.d1	excluded at abstract screening stage
Braithwaite, M.	2008	Nurse burnout and stress in the NICU	Advances in Neonatal Care	10.1097/01.ANC.0000342767.17606.d1	exceluded	duplication
Braitstein, P., K. Li, T. Kerr, J. S. G. Montaner, R. S. Hogg and E. Wood	2006	Differences in access to care among injection drug users infected either with HIV and hepatitis C or hepatitis C alone	AIDS CARE-PSYCHOLOGICAL AND SOCIO-MEDICAL ASPECTS OF AIDS/HIV	10.1080/09540120500359330	excluded at abstract screening stage
Braitstein, P., K. Li, T. Kerr, J. S. Montaner, R. S. Hogg and E. Wood	2006	Differences in access to care among injection drug users infected either with HIV and hepatitis C or hepatitis C alone	AIDS Care	10.1080/09540120500359330	excluded at abstract screening stage
Brancato, R. M., S. Church and P. W. Stone	2008	A meta-analysis of passive descent versus immediate pushing in nulliparous women with epidural analgesia in the second stage of labor	J Obstet Gynecol Neonatal Nurs	10.1111/j.1552-6909.2007.00205.x	excluded at abstract screening stage
Brates, D., D. Harel and S. M. Molfenter	2022	Perception of Swallowing-Related Fatigue Among Older Adults	Journal of Speech, Language & Hearing Research	10.1044/2022_JSLHR-22-00151	excluded at abstract screening stage
Brauer, E. R., S. Lazaro, C. L. Williams, D. A. Rapkin, A. B. Madnick, R. Dafter, G. Cheng, A. Porter, E. Abemayor, W. Chai-Ho, E. Morasso, A. Erman, D. Chhetri, M. St John and D. J. Wong	2022	Implementing a Tailored Psychosocial Distress Screening Protocol in a Head and Neck Cancer Program	LARYNGOSCOPE	10.1002/lary.30000	excluded at abstract screening stage
Brborovic, H., Q. Daka, K. Dakaj and O. Brborovic	2017	Antecedents and associations of sickness presenteeism and sickness absenteeism in nurses: A systematic review	INTERNATIONAL JOURNAL OF NURSING PRACTICE	10.1111/ijn.12598	excluded at abstract screening stage
Breazeale, S., S. Jeon, Y. Hwang, M. O'Connell, U. Nwanaji-Enwerem, S. Linsky, H. K. Yaggi, D. L. Jacoby, S. Conley and N. S. Redeker	2022	Sleep Characteristics, Mood, Somatic Symptoms, and Self-Care Among People With Heart Failure and Insomnia	Nurs Res	10.1097/nnr.0000000000000585	excluded at abstract screening stage
Breazeale, S., S. Jeon, Y. Hwang, M. O'Connell, U. Nwanaji-Enwerem, S. Linsky, H. K. Yaggi, D. L. Jacoby, S. Conley and N. S. Redeker	2022	Sleep Characteristics, Mood, Somatic Symptoms, and Self-Care Among People With Heart Failure and Insomnia	NURSING RESEARCH	10.1097/NNR.0000000000000585	exceluded	duplication
Brédart, A., F. Didier, C. Robertson, E. Scaffidi, D. Fonzo, A. Costa, A. Goldhirsch and P. Autier	1999	Psychological distress in cancer patients attending the European Institute of Oncology in Milan	Oncology	10.1159/000012064	excluded at abstract screening stage
Breen, L. J., M. O'Connor, L. Y. Hewitt and E. A. Lobb	2014	The “specter” of cancer: Exploring secondary trauma for health professionals providing cancer support and counseling	Psychological Services	https://doi.org/10.1037/a0034451	excluded at abstract screening stage
Brigola, A. G., A. C. Ottaviani, T. D. Alexandre, B. M. Luchesi and S. C. I. Pavarini	2020	Cumulative effects of cognitive impairment and frailty on functional decline, falls and hospitalization: A four-year follow-up study with older adults	ARCHIVES OF GERONTOLOGY AND GERIATRICS	10.1016/j.archger.2019.104005	excluded at abstract screening stage
Brigola, A. G., A. C. Ottaviani, T. D. S. Alexandre, B. M. Luchesi and S. C. I. Pavarini	2020	Cumulative effects of cognitive impairment and frailty on functional decline, falls and hospitalization: A four-year follow-up study with older adults	Arch Gerontol Geriatr	10.1016/j.archger.2019.104005	excluded at abstract screening stage
Brimmer, D. J., K. K. McCleary, T. A. Lupton, K. M. Faryna, K. Hynes and W. C. Reeves	2008	A train-the-trainer education and promotion program: Chronic fatigue syndrome - A diagnostic and management challenge	BMC Medical Education	10.1186/1472-6920-8-49	excluded at abstract screening stage
Brimmer, D. J., K. K. McCleary, T. A. Lupton, K. M. Faryna, K. Hynes and W. C. Reeves	2008	A train-the-trainer education and promotion program: chronic fatigue syndrome--a diagnostic and management challenge	BMC Med Educ	10.1186/1472-6920-8-49	excluded at abstract screening stage
Brink, E., C. Cliffordson, J. Herlitz and B. W. Karlson	2007	Dimensions of the Somatic Health Complaints Questionnaire (SHCQ) in a sample of myocardial infarction patients	Eur J Cardiovasc Nurs	10.1016/j.ejcnurse.2006.03.003	excluded at abstract screening stage
Briones-Vozmediano, E. and E. Espinar-Ruiz	2021	How do women suffering from multiple chemical sensitivity experience the medical encounter? a qualitative study in Spain	DISABILITY AND REHABILITATION	10.1080/09638288.2019.1650297	excluded at abstract screening stage
Briones-Vozmediano, E. and E. Espinar-Ruiz	2021	How do women suffering from multiple chemical sensitivity experience the medical encounter? a qualitative study in Spain	DISABILITY AND REHABILITATION	10.1080/09638288.2019.1650297	excluded	qualitative
Britton, J. R., A. Baker, C. Spino and H. H. Bernstein	2002	Postpartum discharge preferences of pediatricians: results from a national survey	Pediatrics	10.1542/peds.110.1.53	excluded at abstract screening stage
Brown, C. A., J. Schell and L. M. Pashniak	2017	Occupational therapists' experience of workplace fatigue: Issues and action	WORK-A JOURNAL OF PREVENTION ASSESSMENT & REHABILITATION	10.3233/WOR-172576	excluded at abstract screening stage
Brown, C. G., D. B. McGuire, D. E. Peterson, S. L. Beck, W. N. Dudley and K. H. Mooney	2009	The experience of a sore mouth and associated symptoms in patients with cancer receiving outpatient chemotherapy	Cancer Nurs	10.1097/NCC.0b013e3181a38fc3	excluded at abstract screening stage
Brown, C. G., D. B. McGuire, D. E. Peterson, S. L. Beck, W. N. Dudley and K. H. Mooney	2009	The experience of a sore mouth and associated symptoms in patients with cancer receiving outpatient chemotherapy	Cancer Nursing	10.1097/NCC.0b013e3181a38fc3	exceluded	duplication
Brown, M. A., S. M. Crail, R. Masterson, C. Foote, J. Robins, I. Katz, E. Josland, F. Brennan, E. J. Stallworthy, B. Siva, C. Miller, A. K. Urban, C. Sajiv, R. N. Glavish, S. May, R. Langham, R. Walker, R. G. Fassett, R. L. Morton, C. Stewart, L. Phipps, H. Healy and I. Berquier	2013	ANZSN renal supportive care guidelines 2013	Nephrology	10.1111/nep.12065	excluded at abstract screening stage
Brown, R., P. Da Rosa, B. Pravecek and P. Carson	2023	Factors associated with changes in nurses' emotional distress during the COVID-19 pandemic	Appl Nurs Res	10.1016/j.apnr.2022.151659	excluded at abstract screening stage
Brown, R., P. Da Rosa, B. Pravecek and P. Carson	2023	Factors associated with changes in nurses' emotional distress during the COVID-19 pandemic	APPLIED NURSING RESEARCH	10.1016/j.apnr.2022.151659	exceluded	duplication
Brown, R., P. Da Rosa, B. Pravecek and P. Carson	2023	Factors associated with changes in nurses' emotional distress during the COVID-19 pandemic	Applied Nursing Research	10.1016/j.apnr.2022.151659	exceluded	duplication
Brown, S., D. Bond and N. Waldron	2014	Less common rheumatological diseases: an introduction	Practice Nurse		excluded at abstract screening stage
Brunier, G. M. and J. Graydon	1993	The influence of physical activity on fatigue in patients with ESRD on hemodialysis	Anna j		excluded at abstract screening stage
Brunier, G. M. and J. Graydon	1993	The influence of physical activity on fatigue in patients with ESRD on hemodialysis	ANNA journal / American Nephrology Nurses" Association		exceluded	duplication
Brunt, A., D. Albines and D. Hopkins-Rosseel	2019	The effectiveness of exercise on cognitive performance in individuals with known vascular disease: A systematic review	Journal of Clinical Medicine	10.3390/jcm8030294	excluded at abstract screening stage
Bryła, M., M. Burzyńska and I. Maniecka-Bryła	2013	Self-rated quality of life of city-dwelling elderly people benefitting from social help: results of a cross-sectional study	Health Qual Life Outcomes	10.1186/1477-7525-11-181	excluded at abstract screening stage
Buhrow, S. M.	2013	Coccidioidomycosis: A differential diagnosis for visitors to the Southwest	American Journal of Nursing	10.1097/01.NAJ.0000437115.96424.ef	excluded at abstract screening stage
Buitrago, J., S. Adkins, M. Hawkins, K. Iyamu and T. van Oort	2019	Adult Survivorship: Considerations following CAR T-cell therapy	Clinical Journal of Oncology Nursing	10.1188/19.CJON.S1.42-48	excluded at abstract screening stage
Buja, A., A. Zampieron, G. Mastrangelo, M. Petean, A. Vinelli, D. Cerne and V. Baldo	2013	Strain and health implications of nurses' shift work	Int J Occup Med Environ Health	10.2478/s13382-013-0122-2	excluded at abstract screening stage
Buja, A., A. Zampieron, G. Mastrangelo, M. Petean, A. Vinelli, D. Cerne and V. Baldo	2013	Strain and health implications of nurses' shift work	International Journal of Occupational Medicine and Environmental Health	10.2478/s13382-013-0122-2	exceluded	duplication
Bulut, A. and A. Bulut	2018	The Prevalence of Chronic Fatigue Syndrome in Emergency Healthcare Professionals and the Associated Factors	International Journal of Caring Sciences		excluded at abstract screening stage
Bunde, J. and R. Martin	2006	Depression and prehospital delay in the context of myocardial infarction	PSYCHOSOMATIC MEDICINE	10.1097/01.psy.0000195724.58085.f0	excluded at abstract screening stage
Bunn, T. L., S. Slavova, T. W. Struttmann and S. R. Browning	2005	Sleepiness/fatigue and distraction/inattention as factors for fatal versus nonfatal commercial motor vehicle driver injuries	ACCIDENT ANALYSIS AND PREVENTION	10.1016/j.aap.2005.04.004	excluded at abstract screening stage
Burish, T. G., S. L. Snyder and R. A. Jenkins	1991	Preparing patients for cancer chemotherapy: Effect of coping preparation and relaxation interventions	Journal of Consulting and Clinical Psychology	https://doi.org/10.1037/0022-006X.59.4.518	excluded at abstract screening stage
Burke, L. A., A. G. Rosenfeld, M. R. Daya, K. M. Vuckovic, J. K. Zegre-Hemsey, M. F. Diaz, J. T. D. Santos, S. Mirzaei and H. A. DeVon	2017	Impact of comorbidities by age on symptom presentation for suspected acute coronary syndromes in the emergency department	EUROPEAN JOURNAL OF CARDIOVASCULAR NURSING	10.1177/1474515117693891	excluded at abstract screening stage
Burke, L. A., A. G. Rosenfeld, M. R. Daya, K. M. Vuckovic, J. K. Zegre-Hemsey, M. Felix Diaz, J. Tosta Daiube Santos, S. Mirzaei and H. A. DeVon	2017	Impact of comorbidities by age on symptom presentation for suspected acute coronary syndromes in the emergency department	Eur J Cardiovasc Nurs	10.1177/1474515117693891	excluded at abstract screening stage
Burrell, S. A., G. E. Sasso and M. M. Greenle	2023	Correlates of Health-Related Quality of Life in a National Sample of Older Adult, Long-Term Survivors of Colorectal Cancer	Cancer Nurs	10.1097/ncc.0000000000001207	excluded at abstract screening stage
Burton, C. W., D. K. Jenkins, G. K. Chan, K. L. Zellner and A. K. Zalta	2023	A mixed methods study of moral distress among frontline nurses during the COVID-19 pandemic	Psychological Trauma: Theory, Research, Practice, and Policy	https://doi.org/10.1037/tra0001493	excluded at abstract screening stage
Bush, N. J.	2009	Compassion fatigue: are you at risk?	Oncology Nursing Forum	10.1188/09.ONF.24-28	excluded at abstract screening stage
Butterworth, L., A. Nasr, K. A. Pyke-Grimm, D. Swisher and K. Johnson	2021	The Impact of Volunteering at a Family Camp for Children and Adolescents With Cancer: The Experience of Pediatric Intensive Care Nurses	J Nurs Adm	10.1097/nna.0000000000001058	excluded at abstract screening stage
Butterworth, L., A. Nasr, K. A. Pyke-Grimm, D. Swisher and K. Johnson	2021	The Impact of Volunteering at a Family Camp for Children and Adolescents With Cancer: The Experience of Pediatric Intensive Care Nurses	JOURNAL OF NURSING ADMINISTRATION	10.1097/NNA.0000000000001058	exceluded	duplication
Butterworth, L., A. Nasr, K. A. Pyke-Grimm, D. Swisher and K. Johnson	2021	The Impact of Volunteering at a Family Camp for Children and Adolescents with Cancer: The Experience of Pediatric Intensive Care Nurses	Journal of Nursing Administration	10.1097/NNA.0000000000001058	exceluded	duplication
Byard, R. W.	1998	Is breast feeding in bed always a safe practice?	J Paediatr Child Health	10.1046/j.1440-1754.1998.00264.x	excluded at abstract screening stage
Byers, V., M. E. Arrington and K. Finstuen	1990	Predictive risk factors associated with stroke patient falls in acute care settings	J Neurosci Nurs	10.1097/01376517-199006000-00003	excluded at abstract screening stage
Byun, E., A. Lerdal, C. L. Gay and K. A. Lee	2016	How Adult Caregiving Impacts Sleep: a Systematic Review	Curr Sleep Med Rep	10.1007/s40675-016-0058-8	excluded at abstract screening stage
C. Arnold, T.	2020	An evolutionary concept analysis of secondary traumatic stress in nurses	Nursing Forum	10.1111/nuf.12409	excluded at abstract screening stage
Cadogan, M. P.	2010	Functional implications of vitamin B(12) deficiency	J Gerontol Nurs	10.3928/00989134-20100504-08	excluded at abstract screening stage
Cadogan, M. P.	2010	Functional implications of vitamin B(12) deficiency	Journal of gerontological nursing	10.3928/00989134-20100504-08	exceluded	duplication
Cai, H., A. Garcia, B. Polivka, K. Spreckelmeyer and F. M. Yang	2023	Visibility and Accessibility of Hand Hygiene Stations and Fatigue Among Nurses Working in Long-Term Care (LTC) During the COVID-19 Pandemic	HERD-HEALTH ENVIRONMENTS RESEARCH & DESIGN JOURNAL	10.1177/19375867221149126	excluded at abstract screening stage
Cai, S., H. Lin, X. Hu, Y. X. Cai, K. Chen and W. Z. Cai	2018	High fatigue and its associations with health and work related factors among female medical personnel at 54 hospitals in Zhuhai, China	Psychol Health Med	10.1080/13548506.2017.1361038	excluded at abstract screening stage
Cai, S., H. Lin, X. Hu, Y. X. Cai, K. Chen and W. Z. Cai	2018	High fatigue and its associations with health and work related factors among female medical personnel at 54 hospitals in Zhuhai, China	PSYCHOLOGY HEALTH & MEDICINE	10.1080/13548506.2017.1361038	exceluded	duplication
Cai, S., H. Lin, X. Hu, Y. X. Cai, K. Chen and W. Z. Cai	2018	High fatigue and its associations with health and work related factors among female medical personnel at 54 hospitals in Zhuhai, China	Psychol Health Med	10.1080/13548506.2017.1361038	excelued	tool is not OFER
Cai, S., H. Lin, X. Hu, Y.-X. Cai, K. Chen and W.-Z. Cai	2018	High fatigue and its associations with health and work related factors among female medical personnel at 54 hospitals in Zhuhai, China	Psychology, health & medicine	10.1080/13548506.2017.1361038	exceluded	duplication
Cai, Z., Q. Cui, Z. Liu, J. Li, X. Gong, J. Liu, Z. Wan, X. Yuan, X. Li, C. Chen and G. Wang	2020	Nurses endured high risks of psychological problems under the epidemic of COVID-19 in a longitudinal study in Wuhan China	Journal of Psychiatric Research	10.1016/j.jpsychires.2020.09.007	excluded at abstract screening stage
Cajanding, R. J.	2017	Causes, assessment and management of fatigue in critically ill patients	Br J Nurs	10.12968/bjon.2017.26.21.1176	excluded at abstract screening stage
Cajanding, R. J. M.	2017	Causes, assessment and management of fatigue in critically ill patients	British Journal of Nursing	10.12968/bjon.2017.26.21.1176	excluded at abstract screening stage
Caldas, M. P., K. Ostermeier and D. Cooper	2021	When Helping Hurts: COVID-19 Critical Incident Involvement and Resource Depletion in Health Care Workers	JOURNAL OF APPLIED PSYCHOLOGY	10.1037/apl0000850	excluded at abstract screening stage
Caldas, M. P., K. Ostermeier and D. Cooper	2021	When helping hurts: COVID-19 critical incident involvement and resource depletion in health care workers	Journal of Applied Psychology	https://doi.org/10.1037/apl0000850	exceluded	duplication
Caldwell, J. A., J. L. Caldwell, L. A. Thompson and H. R. Lieberman	2019	Fatigue and its management in the workplace	Neuroscience and Biobehavioral Reviews	10.1016/j.neubiorev.2018.10.024	excluded at abstract screening stage
Calsina-Berna, A., J. Amblàs Novellas, J. González-Barboteo, I. Bardés Robles, E. Beas Alba, M. Martínez-Muñoz, R. Madariaga Sánchez and X. Gómez Batiste Alentorn	2022	Prevalence and clinical characteristics of patients with Advanced Chronic Illness and Palliative Care needs, identified with the NECPAL CCOMS-ICO© Tool at a Tertiary Care Hospital	BMC Palliative Care	10.1186/s12904-022-01101-4	excluded at abstract screening stage
Calvo-Schimmel, A., S. M. Paul, B. A. Cooper, J. Shin, C. Harris, K. Oppegaard, M. J. Hammer, F. Cartwright, Y. P. Conley, K. M. Kober, J. D. Levine and C. Miaskowski	2022	Oncology Outpatients With Worse Anxiety and Sleep Disturbance Profiles Are at Increased Risk for a Higher Symptom Burden and Poorer Quality of Life	Cancer Nurs	10.1097/ncc.0000000000001139	excluded at abstract screening stage
Camerino, D., G. Molteni, S. Finotti, M. Capietti, M. Molinari, L. Cotroneo and G. Morselli	1999	Prevention of risk due to manual patient lifting: The psychological component	Medicina del Lavoro		excluded at abstract screening stage
Camerino, D., G. Molteni, S. Finotti, M. Capietti, M. Molinari, L. Cotroneo and G. Morselli	1999	[The prevention of risk due to the manual lifting of patients: the psychosocial component]	Med Lav		excluded at abstract screening stage
Camerino, D., P. M. Conway, S. Sartori, P. Campanini, M. Estryn-Béhar, B. I. J. M. Van Der Heijden and G. Costa (2008). Factors affecting work ability in day and shift-working nurses. Chronobiology International.					excluded at abstract screening stage
Campos, M. X. B., E. J. D. Dutra, C. J. D. Silva, H. F. de Menezes, R. S. D. Santos and R. A. R. da Silva	2019	Patients undergoing peritoneal dialysis: association between nursing diagnoses and their components	ACTA PAULISTA DE ENFERMAGEM	10.1590/1982-0194201900090	excluded at abstract screening stage
Campos, M. X. B., E. J. de Oliveira Dutra, C. J. de Assis Silva, H. F. de Menezes, R. S. da Costa Santos and R. A. R. da Silva	2019	Patients undergoing peritoneal dialysis: Association between nursing diagnoses and their components	ACTA Paulista de Enfermagem	10.1590/1982-0194201900090	excluded at abstract screening stage
Camp-Sorrell, D.	2008	Cardiovascular late effects	Oncology (Williston Park)		excluded at abstract screening stage
Can, G., Z. Durna and A. Aydiner	2004	Assessment of fatigue in and care needs of Turkish women with breast cancer	Cancer Nurs	10.1097/00002820-200403000-00009	excluded at abstract screening stage
Canadas-De la Fuente, G., L. Albendin-Garcia, E. I. de la Fuente, C. S. Luis, J. L. Gomez-Urquiza and G. R. Canadas	2016	Burnout in Nursing Professionals Performing Overtime Workdays in Emergency and Critical Care Departments. Spain	REVISTA ESPANOLA DE SALUD PUBLICA		excluded at abstract screening stage
Candido, G., C. Tortu, C. Seghieri, R. Tartaglia, C. Baglioni, P. Citti, I. M. Raciti, M. La Regina, S. Simonini, M. Urbani, C. Parretti and P. Barach	2023	Physical and stressful psychological impacts of prolonged personal protective equipment use during the COVID-19 pandemic: A cross- sectional survey study	JOURNAL OF INFECTION AND PUBLIC HEALTH	10.1016/j.jiph.2023.05.039	exceluded	duplication
Candido, G., C. Tortù, C. Seghieri, R. Tartaglia, C. Baglioni, P. Citti, I. M. Raciti, M. La Regina, S. Simonini, M. Urbani, C. Parretti and P. Barach	2023	Physical and stressful psychological impacts of prolonged personal protective equipment use during the COVID-19 pandemic: A cross-sectional survey study	J Infect Public Health	10.1016/j.jiph.2023.05.039	excluded at abstract screening stage
Candido, G., C. Tortù, C. Seghieri, R. Tartaglia, C. Baglioni, P. Citti, I. M. Raciti, M. La Regina, S. Simonini, M. Urbani, C. Parretti and P. Barach	2023	Physical and stressful psychological impacts of prolonged personal protective equipment use during the COVID-19 pandemic: A cross-sectional survey study	Journal of Infection and Public Health	10.1016/j.jiph.2023.05.039	exceluded	duplication
Cankaya, S., Y. E. Aksoy and S. D. Yilmaz	2021	Midwives' experiences of witnessing traumatic hospital birth events: A qualitative study	JOURNAL OF EVALUATION IN CLINICAL PRACTICE	10.1111/jep.13487	excluded at abstract screening stage
Cao, X., L. Wang, S. Wei, J. Li and S. Gong	2021	Prevalence and predictors for compassion fatigue and compassion satisfaction in nursing students during clinical placement	Nurse Educ Pract	10.1016/j.nepr.2021.102999	excluded at abstract screening stage
Cao, Z. J., C. X. Zhang, S. Zhao, Z. K. Sheng, X. G. Xiang, R. K. Li, Z. P. Qian, Y. L. Wang, B. Chen, Z. Q. Li, Y. H. Liu, B. Y. An, H. J. Zhou, W. Cai, H. Wang, H. L. Gui, H. G. Xin and Q. Xie	2022	COVID-19 vaccines in patients with decompensated cirrhosis: a retrospective cohort on safety data and risk factors associated with unvaccinated status	INFECTIOUS DISEASES OF POVERTY	10.1186/s40249-022-00982-0	excluded at abstract screening stage
Cao, Z., C. Zhang, S. Zhao, Z. Sheng, X. Xiang, R. Li, Z. Qian, Y. Wang, B. Chen, Z. Li, Y. Liu, B. An, H. Zhou, W. Cai, H. Wang, H. Gui, H. Xin and Q. Xie	2022	COVID-19 vaccines in patients with decompensated cirrhosis: a retrospective cohort on safety data and risk factors associated with unvaccinated status	Infect Dis Poverty	10.1186/s40249-022-00982-0	excluded at abstract screening stage
Capodaglio, E. M. and E. Di Liddo	2007	[Subjective aspects of quality of life in hospital workers]	G Ital Med Lav Ergon		excluded at abstract screening stage
Capodaglio, E. M. and E. Di Liddo	2007	Subjective aspects of quality of life in hospital workers	Giornale Italiano di Medicina del Lavoro ed Ergonomia		exceluded	duplication
Card, E. B., S. A. Hyman, N. Wells, Y. P. Shi, M. S. Shotwell and M. B. Weinger	2019	Burnout and Resiliency in Perianesthesia Nurses: Findings and Recommendations From a National Study of Members of the American Society of PeriAnesthesia Nurses	JOURNAL OF PERIANESTHESIA NURSING	10.1016/j.jopan.2019.05.133	excluded at abstract screening stage
Carelli, L., S. Terzoni, A. Destrebecq, P. Formenti, F. Soumahoro, A. Esposito and P. Ferrara	2022	Alarm fatigue in nurses working in intensive care units: A multicenter study	Work	10.3233/wor-210552	excluded at abstract screening stage
Carelli, L., S. Terzoni, A. Destrebecq, P. Formenti, F. Soumahoro, A. Esposito and P. Ferrara	2022	Alarm fatigue in nurses working in intensive care units: A multicenter study	WORK-A JOURNAL OF PREVENTION ASSESSMENT & REHABILITATION	10.3233/WOR-210552	exceluded	duplication
Carey, M. G., A. N. Baldzizhar, C. R. Miterko, B. W. Qualls, R. L. Vincent, R. Merrick and G. E. Dean	2018	A Quiet Firehouse Reducing Environmental Stimuli Among Professional On-Duty Firefighters	JOURNAL OF OCCUPATIONAL AND ENVIRONMENTAL MEDICINE	10.1097/JOM.0000000000001199	excluded at abstract screening stage
Carleton, R. N., S. Korol, J. Wagner, S. Horswill, J. Mantesso, J. P. Neary, F. Luhanga, S. Arvidson, M. McCarron, K. Hozempa, S. Harenberg, G. Donnelly and K. Lyster	2019	A prospective assessment of PTSD symptoms using analogue trauma training with nursing students	Canadian Journal of Behavioural Science/Revue canadienne des sciences du comportement	https://doi.org/10.1037/cbs0000127	excluded at abstract screening stage
Carlton, G. and M. A. Blegen	2006	Medication-related errors: a literature review of incidence and antecedents	Annu Rev Nurs Res		excluded at abstract screening stage
Carmona-Guirado, A. J., V. Esca?o-Cardona and F. J. García-Ca?edo	2015	Nursing practice in maternity intensive care units. Severe pre-eclampsia in a primigravida	Enfermeria Intensiva	10.1016/j.enfi.2014.12.001	exceluded	duplication
Carmona-Guirado, A. J., V. Escaño-Cardona and F. J. García-Cañedo	2015	[Nursing practice in maternity intensive care units. Severe pre-eclampsia in a primigravida]	Enferm Intensiva	10.1016/j.enfi.2014.12.001	excluded at abstract screening stage
Carnahan, J. L., K. M. Lieb, L. Albert, K. Wagle, E. Kaehr and K. T. Unroe	2021	COVID-19 disease trajectories among nursing home residents	J Am Geriatr Soc	10.1111/jgs.17308	excluded at abstract screening stage
Carney, L. M., C. L. Park and P. Hingorany	2023	The mechanisms of mindfulness-based stress reduction and mindfulness-based cognitive therapy for cancer patients and survivors: A systematic review	Psychology of Consciousness: Theory, Research, and Practice	https://doi.org/10.1037/cns0000362	excluded at abstract screening stage
Carson, M. A., L. A. Paulus, N. B. Lasko, L. J. Metzger, J. Wolfe, S. P. Orr and R. K. Pitman	2000	Psychophysiologic assessment of posttraumatic stress disorder in Vietnam nurse veterans who witnessed injury or death	Journal of Consulting and Clinical Psychology	https://doi.org/10.1037/0022-006X.68.5.890	excluded at abstract screening stage
Caruso, C. C.	2014	Negative impacts of shiftwork and long work hours	Rehabil Nurs	10.1002/rnj.107	excluded at abstract screening stage
Caruso, C. C.	2014	Negative Impacts of Shiftwork and Long Work Hours	REHABILITATION NURSING	10.1002/rnj.107	exceluded	duplication
Caruso, C. C.	2014	Negative impacts of shiftwork and long work hours	Rehabilitation Nursing	10.1002/rnj.107	exceluded	duplication
Caruso, C. C. and E. M. Hitchcock	2010	Strategies for nurses to prevent sleep-related injuries and errors	Rehabil Nurs	10.1002/j.2048-7940.2010.tb00047.x	excluded at abstract screening stage
Caruso, C. C. and E. M. Hitchcock	2010	Strategies for nurses to prevent sleep-related injuries and errors (CE)	Rehabilitation Nursing		excluded at abstract screening stage
Caruso, C. C. and E. M. Hitchcock	2010	Strategies for Nurses to Prevent Sleep-Related Injuries and Errors	REHABILITATION NURSING	10.1002/j.2048-7940.2010.tb00047.x	exceluded	duplication
Caruso, C. C., T. Bushnell, D. Eggerth, A. Heitmann, B. Kojola, K. Newman, R. R. Rosa, S. L. Sauter and B. Vila	2006	Long working hours, safety, and health: Toward a National Research Agenda	AMERICAN JOURNAL OF INDUSTRIAL MEDICINE	10.1002/ajim.20373	excluded at abstract screening stage
Casilda-López, J., I. Torres-Sánchez, V. M. Garzón-Moreno, I. Cabrera-Martos and M. C. Valenza	2015	[Results of a physical therapy program in nursing home residents: A randomized clinical trial]	Rev Esp Geriatr Gerontol	10.1016/j.regg.2014.09.007	excluded at abstract screening stage
Casilda-López, J., I. Torres-Sánchez, V. M. Garzón-Moreno, I. Cabrera-Martos and M. C. Valenza	2015	Results of a physical therapy program in nursing home residents: A randomized clinical trial	Revista Espanola de Geriatria y Gerontologia	10.1016/j.regg.2014.09.007	exceluded	duplication
Castilla‐Puentes, R. C., R. Secin, A. Grau, R. Galeno, M. Feijo de Mello, N. Penňa and C. A. Sanchez‐Russi	2008	A multicenter study of major depressive disorder among emergency department patients in Latin-American countries	Depression & Anxiety (1091-4269)	10.1002/da.20380	excluded at abstract screening stage
Cataldo, J. K., S. Paul, B. Cooper, H. Skerman, K. Alexander, B. Aouizerat, V. Blackman, J. Merriman, L. Dunn, C. Ritchie, P. Yates and C. Miaskowski	2013	Differences in the symptom experience of older versus younger oncology outpatients: a cross-sectional study	BMC Cancer	10.1186/1471-2407-13-6	excluded at abstract screening stage
Caulfield, R., T. Wiseman, J. Gullick and R. Ogilvie	2023	Factors preceding occupational distress in emergency nurses: An integrative review	J Clin Nurs	10.1111/jocn.16461	excluded at abstract screening stage
Caulfield, R., T. Wiseman, J. Gullick and R. Ogilvie	2023	Factors preceding occupational distress in emergency nurses: An integrative review	JOURNAL OF CLINICAL NURSING	10.1111/jocn.16461	exceluded	duplication
Caulfield, R., T. Wiseman, J. Gullick and R. Ogilvie	2023	Factors preceding occupational distress in emergency nurses: An integrative review	Journal of Clinical Nursing	10.1111/jocn.16461	exceluded	duplication
Cauli, O. and E. Vitale	2022	The Interdisciplinary Management and Safety Perspectives in Endocrine, Metabolic and Psychiatric Disorder	Endocrine, Metabolic and Immune Disorders - Drug Targets	10.2174/187153032213221021164256	excluded at abstract screening stage
Cavagioni, L. C., A. M. G. Pierin, K. D. Batista, E. R. F. Bianchi and A. L. S. Costa	2009	Health problems, hypertension and predisposition to stress in truck drivers	REVISTA DA ESCOLA DE ENFERMAGEM DA USP		excluded at abstract screening stage
Centofanti, S., S. Banks, A. Colella, C. Dingle, L. Devine, H. Galindo, S. Pantelios, G. Brkic and J. Dorrian	2018	Coping with shift work-related circadian disruption: A mixed-methods case study on napping and caffeine use in Australian nurses and midwives	Chronobiol Int	10.1080/07420528.2018.1466798	excluded at abstract screening stage
Centofanti, S., S. Banks, A. Colella, C. Dingle, L. Devine, H. Galindo, S. Pantelios, G. Brkic and J. Dorrian	2018	Coping with shift work-related circadian disruption: A mixed-methods case study on napping and caffeine use in Australian nurses and midwives	CHRONOBIOLOGY INTERNATIONAL	10.1080/07420528.2018.1466798	exceluded	duplication
Centofanti, S., S. Banks, A. Colella, C. Dingle, L. Devine, H. Galindo, S. Pantelios, G. Brkic and J. Dorrian	2018	Coping with shift work-related circadian disruption: A mixed-methods case study on napping and caffeine use in Australian nurses and midwives	Chronobiology International	10.1080/07420528.2018.1466798	exceluded	duplication
Cespedes Feliciano, E. M., C. Hohensee, A. E. Rosko, G. L. Anderson, E. D. Paskett, O. Zaslavsky, R. B. Wallace and B. J. Caan	2020	Association of Prediagnostic Frailty, Change in Frailty Status, and Mortality After Cancer Diagnosis in the Women's Health Initiative	JAMA Netw Open	10.1001/jamanetworkopen.2020.16747	excluded at abstract screening stage
Chabowski, M., J. Polański, G. Mazur, D. Janczak and J. Rosińczuk	2017	Sociodemographic and Clinical Determinants of Quality of Life of Patients with Non-small Cell Lung Cancer	Adv Exp Med Biol	10.1007/5584_2017_36	excluded at abstract screening stage
Chachula, K. M.	2021	Professional Quality of Life Factors and Relationships in Nursing and Psychiatric Nursing Students: An Exploratory Study	SAGE Open Nurs	10.1177/2377960821994394	excluded at abstract screening stage
Chaiard, J., J. Deeluea, B. Suksatit and W. Songkham	2019	Factors associated with sleep quality of Thai intercity bus drivers	INDUSTRIAL HEALTH	10.2486/indhealth.2018-0168	excluded at abstract screening stage
Chaiard, J., J. Deeluea, B. Suksatit, W. Songkham and N. Inta	2018	Short sleep duration among Thai nurses: Influences on fatigue, daytime sleepiness, and occupational errors	J Occup Health	10.1539/joh.2017-0258-OA	excluded at abstract screening stage
Chaiard, J., J. Deeluea, B. Suksatit, W. Songkham and N. Inta	2018	Short sleep duration among Thai nurses: Influences on fatigue, daytime sleepiness, and occupational errors	JOURNAL OF OCCUPATIONAL HEALTH	10.1539/joh.2017-0258-OA	exceluded	duplication
Chaiard, J., J. Deeluea, B. Suksatit, W. Songkham and N. Inta	2018	Short sleep duration among Thai nurses: Influences on fatigue, daytime sleepiness, and occupational errors	Journal of Occupational Health	10.1539/joh.2017-0258-OA	exceluded	duplication
Chaiard, J., J. Deeluea, B. Suksatit, W. Songkham and N. Inta	2018	Short sleep duration among Thai nurses: Influences on fatigue, daytime sleepiness, and occupational errors	J Occup Health	10.1539/joh.2017-0258-OA	excelued	tool is not OFER
Chaiard, J., J. Deeluea, B. Suksatit, W. Songkham, N. Inta and T. E. Stone	2019	Sleep disturbances and related factors among nurses	NURSING & HEALTH SCIENCES	10.1111/nhs.12626	excluded at abstract screening stage
Chan, A. D., G. J. Reid, P. Farvolden, M. L. Deane and S. Bisaillon	2003	Learning needs of patients with congestive heart failure	Can J Cardiol		excluded at abstract screening stage
Chan, E. D. and K. Chmura	2004	Diagnosis and treatment of latent tuberculosis infection	Journal of Clinical Outcomes Management		excluded at abstract screening stage
Chan, R. J., B. Cooper, B. Koczwara, A. D. Chan, C. J. Tan, L. Gordon, S. M. Paul, L. B. Dunn, Y. P. Conley, K. M. Kober, G. Abrams, J. D. Levine and C. Miaskowski	2022	Characteristics associated with inter-individual variability in financial distress in patients with breast cancer prior to and for 12 months following surgery	SUPPORTIVE CARE IN CANCER	10.1007/s00520-021-06524-y	excluded at abstract screening stage
Chan, R. J., B. Cooper, L. Gordon, N. Hart, C. J. Tan, B. Koczwara, K. M. Kober, A. Chan, Y. P. Conley, S. M. Paul and C. Miaskowski	2021	Distinct employment interference profiles in patients with breast cancer prior to and for 12 months following surgery	BMC Cancer	10.1186/s12885-021-08583-0	excluded at abstract screening stage
Chan, R. J., B. Cooper, L. Gordon, N. Hart, C. J. Tan, B. Koczwara, K. M. Kober, A. Chan, Y. P. Conley, S. M. Paul and C. Miaskowski	2021	Distinct employment interference profiles in patients with breast cancer prior to and for 12 months following surgery	BMC CANCER	10.1186/s12885-021-08583-0	exceluded	duplication
Chan, R. W., Y. H. Lee, C. E. Liao, J. H. Jen, C. H. Wu, F. C. Lin and C. T. Wang	2022	The Reliability and Validity of the Mandarin Chinese Version of the Vocal Fatigue Index: Preliminary Validation	J Speech Lang Hear Res	10.1044/2022_jslhr-21-00492	excluded at abstract screening stage
Chan, R. W., Y. H. Lee, C. E. Liao, J. H. Jen, C. H. Wu, F. C. Lin and C. T. Wang	2022	The Reliability and Validity of the Mandarin Chinese Version of the Vocal Fatigue Index: Preliminary Validation	JOURNAL OF SPEECH LANGUAGE AND HEARING RESEARCH	10.1044/2022_JSLHR-21-00492	exceluded	duplication
Chan, R., B. Cooper, S. Paul, Y. Conley, K. Kober, B. Koczwara, A. Chan, C. J. Tan, L. Gordon, L. Thomy, J. Levine and C. Miaskowski	2022	Distinct financial distress profiles in patients with breast cancer prior to and for 12 months following surgery	BMJ Support Palliat Care	10.1136/bmjspcare-2020-002461	excluded at abstract screening stage
Chancharoenthana, W., S. Kamolratanakul, A. Leelahavanichkul, W. Ariyanon, S. Chinpraditsuk, R. Saelim, S. Vadcharavivad, W. Phumratanaprapin and P. Wilairatana	2023	Gastrointestinal manifestations of long-term effects after COVID-19 infection in patients with dialysis or kidney transplantation: An observational cohort study	World J Gastroenterol	10.3748/wjg.v29.i19.3013	excluded at abstract screening stage
Chancharoenthana, W., S. Kamolratanakul, A. Leelahavanichkul, W. Ariyanon, S. Chinpraditsuk, R. Saelim, S. Vadcharavivad, W. Phumratanaprapin and P. Wilairatana	2023	Gastrointestinal manifestations of long-term effects after COVID-19 infection in patients with dialysis or kidney transplantation: An observational cohort study	WORLD JOURNAL OF GASTROENTEROLOGY	10.3748/wjg.v29.i19.3013	exceluded	duplication
Chang, B. P., G. Gallos, L. Wasson and D. Edmondson	2018	The Unique Environmental Influences of Acute Care Settings on Patient and Physician Well-Being: A Call to Action	Journal of Emergency Medicine	10.1016/j.jemermed.2017.08.092	excluded at abstract screening stage
Chang, M. W., S. Nitzke, D. Buist, D. Cain, S. Horning and K. Eghtedary	2015	I am pregnant and want to do better but i can't: focus groups with low-income overweight and obese pregnant women	Matern Child Health J	10.1007/s10995-014-1605-x	excluded at abstract screening stage
Chang, M. W., S. Nitzke, D. Buist, D. Cain, S. Horning and K. Eghtedary	2015	I Am Pregnant and Want to Do Better But I Can't: Focus Groups with Low-Income Overweight and Obese Pregnant Women	MATERNAL AND CHILD HEALTH JOURNAL	10.1007/s10995-014-1605-x	exceluded	duplication
Chang, M.-W., S. Nitzke, D. Buist, D. Cain, S. Horning and K. Eghtedary	2015	I am pregnant and want to do better but i can't: focus groups with low-income overweight and obese pregnant women	Maternal and child health journal	10.1007/s10995-014-1605-x	excluded at abstract screening stage
Chang, P. C., S. F. Li, H. Y. Yang, L. C. Wang, C. Y. Weng, K. F. Chen, W. Chen and S. Y. Fan	2019	Factors associated with cessation of exclusive breastfeeding at 1 and 2 months postpartum in Taiwan	Int Breastfeed J	10.1186/s13006-019-0213-1	excluded at abstract screening stage
Chang, P. C., S. F. Li, H. Y. Yang, L. C. Wang, C. Y. Weng, K. F. Chen, W. Chen and S. Y. Fan	2019	Factors associated with cessation of exclusive breastfeeding at 1 and 2months postpartum in Taiwan	INTERNATIONAL BREASTFEEDING JOURNAL	10.1186/s13006-019-0213-1	excluded at abstract screening stage
Chang, P.-C., S.-F. Li, H.-Y. Yang, L.-C. Wang, C.-Y. Weng, K.-F. Chen, W. Chen and S.-Y. Fan	2019	Factors associated with cessation of exclusive breastfeeding at 1 and 2 months postpartum in Taiwan	International Breastfeeding Journal	10.1186/s13006-019-0213-1	excluded at abstract screening stage
Chang, W. P. and C. H. Wang	2022	Influence of sleep fragmentation and fatigue on turnover of female nurses working rotating shifts	J Clin Nurs	10.1111/jocn.16184	excluded at abstract screening stage
Chang, W. P. and C. H. Wang	2022	Influence of sleep fragmentation and fatigue on turnover of female nurses working rotating shifts	JOURNAL OF CLINICAL NURSING	10.1111/jocn.16184	exceluded	duplication
Chang, W. P. and C. H. Wang	2022	Influence of sleep fragmentation and fatigue on turnover of female nurses working rotating shifts	Journal of Clinical Nursing	10.1111/jocn.16184	exceluded	duplication
Chang, W. P. and C. H. Wang	2022	Influence of sleep fragmentation and fatigue on turnover of female nurses working rotating shifts	J Clin Nurs	10.1111/jocn.16184	excelued	tool is not OFER
Chang, W. P., R. Smith and C. C. Lin	2018	Age and rest-activity rhythm as predictors of survival in patients with newly diagnosed lung cancer	Chronobiol Int	10.1080/07420528.2017.1391278	excluded at abstract screening stage
Chang, Y. C., H. J. Jou, M. C. Hsiao and L. I. Tsao	2010	Sleep quality, fatigue, and related factors among perimenopausal women in Taipei City	J Nurs Res	10.1097/JNR.0b013e3181fc6471	excluded at abstract screening stage
Chang, Y. L., Y. F. Tsai, Y. C. Wu and M. J. Hsieh	2014	Factors relating to quality of life after esophagectomy for cancer patients in Taiwan	Cancer Nurs	10.1097/NCC.0b013e318277dc53	excluded at abstract screening stage
Chasens, E. R.	2007	Obstructive sleep apnea, daytime sleepiness, and type 2 diabetes	Diabetes Educ	10.1177/0145721707301492	excluded at abstract screening stage
Chasens, E. R.	2013	Impaired sleep: a factor for fatigue in people with type 2 diabetes	Diabetes Educ	10.1177/0145721713497519	excluded at abstract screening stage
Chasens, E. R. and E. Olshansky	2008	Daytime sleepiness, diabetes, and psychological well-being	Issues Ment Health Nurs	10.1080/01612840802319878	excluded at abstract screening stage
Chau, N., M. Baumann, B. Falissard and M. Choquet	2008	Social inequalities and correlates of psychotropic drug use among young adults: a population-based questionnaire study	International journal for equity in health	10.1186/1475-9276-7-3	excluded at abstract screening stage
Checa Olmos, J. C., M. Monserrat Hernández, T. Belmonte García, D. Jiménez Rodríguez, A. Rodríguez Martínez, P. Berenguel Martínez and A. M. Berrio López	2023	Social and Individual Factors Associated with Eating Disorders in Young Athletes: Effects on Concentration and Fatigue	Sports (Basel)	10.3390/sports11070122	excluded at abstract screening stage
Checton, M. G., K. Greene, K. Magsamen-Conrad and M. K. Venetis	2012	Patients' and partners' perspectives of chronic illness and its management	Families, Systems, & Health	https://doi.org/10.1037/a0028598	excluded at abstract screening stage
Cheli, S., P. De Bartolo and A. Agostini	2020	Integrating mindfulness into nursing education: A pilot nonrandomized controlled trial	International Journal of Stress Management	https://doi.org/10.1037/str0000126	excluded at abstract screening stage
Chemali, Z., F. L. Ezzeddine, B. Gelaye, M. L. Dossett, J. Salameh, M. Bizri, B. Dubale and G. Fricchione	2019	Burnout among healthcare providers in the complex environment of the Middle East: a systematic review	BMC PUBLIC HEALTH	10.1186/s12889-019-7713-1	excluded at abstract screening stage
Chemali, Z., F. L. Ezzeddine, B. Gelaye, M. L. Dossett, J. Salameh, M. Bizri, B. Dubale and G. Fricchione	2019	Burnout among healthcare providers in the complex environment of the Middle East: a systematic review	BMC PUBLIC HEALTH	10.1186/s12889-019-7713-1	excluded	not registered nurses
Chemali, Z., F. L. Ezzeddine, B. Gelaye, M. L. Dossett, J. Salameh, M. Bizri, B. Dubale and G. Fricchione	2019	Burnout among healthcare providers in the complex environment of the Middle East: a systematic review	BMC PUBLIC HEALTH	10.1186/s12889-019-7713-1	excluded	not registered nurses
Chen, C. K., C. Lin, T. H. Hou, S. H. Wang and H. M. Lin	2010	A study of operating room scheduling that integrates multiple quantitative and qualitative objectives	J Nurs Res	10.1097/JNR.0b013e3181d0365f	excluded at abstract screening stage
Chen, C. L., M. Y. Lin, M. H. Huda and P. S. Tsai	2020	Effects of cognitive behavioral therapy for adults with post-concussion syndrome: A systematic review and meta-analysis of randomized controlled trials	J Psychosom Res	10.1016/j.jpsychores.2020.110190	excluded at abstract screening stage
Chen, C. Q., A. Y. M. Chow and S. Q. Tang	2018	Bereavement process of professional caregivers after deaths of their patients: A meta-ethnographic synthesis of qualitative studies and an integrated model	INTERNATIONAL JOURNAL OF NURSING STUDIES	10.1016/j.ijnurstu.2018.08.010	excluded at abstract screening stage
Chen, H. M. and C. H. Chen	2005	Related factors and consequences of menstrual distress in adolescent girls with dysmenorrhea	Kaohsiung J Med Sci	10.1016/s1607-551x(09)70288-8	excluded at abstract screening stage
Chen, H. M., P. Y. Huang, H. Y. Chuang, C. L. Wang, C. C. Yang, P. J. Huang and C. K. Ho	2023	Association of Low Back Pain with Shift Work: A Meta-Analysis	INTERNATIONAL JOURNAL OF ENVIRONMENTAL RESEARCH AND PUBLIC HEALTH	10.3390/ijerph20020918	excluded at abstract screening stage
Chen, L. M., Q. L. Yang, Y. Y. Duan, X. Z. Huan, Y. He, C. Wang, Y. Y. Fan, Y. C. Cai, J. M. Li, L. P. Chen and H. Y. Qin	2021	Multidimensional fatigue in patients with nasopharyngeal carcinoma receiving concurrent chemoradiotherapy: incidence, severity, and risk factors	Support Care Cancer	10.1007/s00520-021-06054-7	excluded at abstract screening stage
Chen, M. J. and F. H. Kao	2023	Effects of safety attitude on factors related to burnout among nurses working at a dedicated infectious disease control hospital during the COVID-19 pandemic	Int J Nurs Pract	10.1111/ijn.13169	excluded at abstract screening stage
Chen, M. J. and F. H. Kao	2023	Effects of safety attitude on factors related to burnout among nurses working at a dedicated infectious disease control hospital during the COVID-19 pandemic	INTERNATIONAL JOURNAL OF NURSING PRACTICE	10.1111/ijn.13169	exceluded	duplication
Chen, M. J. and F. H. Kao	2023	Effects of safety attitude on factors related to burnout among nurses working at a dedicated infectious disease control hospital during the COVID-19 pandemic	International Journal of Nursing Practice	10.1111/ijn.13169	exceluded	duplication
Chen, M. L., C. Miaskowski, L. N. Liu and S. C. Chen	2012	Changes in perceived attentional function in women following breast cancer surgery	Breast Cancer Res Treat	10.1007/s10549-011-1760-3	excluded at abstract screening stage
Chen, M.-L., L.-N. Liu, C. Miaskowski, S.-C. Chen, Y.-C. Lin and J.-S. Wang	2016	Presurgical symptom profiles predict quality of life 2 years after surgery in women with breast cancer	Supportive Care in Cancer	10.1007/s00520-015-2784-8	excluded at abstract screening stage
Chen, S. C., Y. H. Lai, C. T. Liao, C. C. Lin and J. T. Chang	2010	Changes of symptoms and depression in oral cavity cancer patients receiving radiation therapy	Oral Oncol	10.1016/j.oraloncology.2010.02.024	excluded at abstract screening stage
Chen, W., S. L. Woods and K. A. Puntillo	2005	Gender differences in symptoms associated with acute myocardial infarction: a review of the research	Heart Lung	10.1016/j.hrtlng.2004.12.004	excluded at abstract screening stage
Chen, X. X., H. Zhang, G. Xiao and C. Z. Lv	2021	Prevalence of suicidal ideation among stroke survivors: A systematic review and meta-analysis	TOPICS IN STROKE REHABILITATION	10.1080/10749357.2020.1846933	excluded at abstract screening stage
Chen, Y. H., C. F. Tsai, C. J. Yeh and G. P. Jong	2021	Is burnout a mediating factor between sharps injury and work-related factors or musculoskeletal pain?	WORLD JOURNAL OF CLINICAL CASES	10.12998/wjcc.v9.i25.7391	excluded at abstract screening stage
Chen, Y. P., J. M. Tsai, M. H. Lu, L. M. Lin, C. H. Lu and K. K. Wang	2018	The influence of personality traits and socio-demographic characteristics on paediatric nurses' compassion satisfaction and fatigue	J Adv Nurs	10.1111/jan.13516	excluded at abstract screening stage
Chen, Y. P., J. M. Tsai, M. H. Lu, L. M. Lin, C. H. Lu and K. K. Wang	2018	The influence of personality traits and socio-demographic characteristics on paediatric nurses' compassion satisfaction and fatigue	J Adv Nurs	10.1111/jan.13516	excelued	tool is not OFER
Chen, Y. P., J. M. Tsai, M. H. Lu, L. M. Lin, C. H. Lu and K. W. K. Wang	2018	The influence of personality traits and socio-demographic characteristics on paediatric nurses' compassion satisfaction and fatigue	JOURNAL OF ADVANCED NURSING	10.1111/jan.13516	excluded at abstract screening stage
Chen, Y. P., J. M. Tsai, M. H. Lu, L. M. Lin, C. H. Lu and K. W. K. Wang	2018	The influence of personality traits and socio-demographic characteristics on paediatric nurses' compassion satisfaction and fatigue	Journal of Advanced Nursing	10.1111/jan.13516	exceluded	duplication
Chen, Y., W. Zhang and X. Li	2022	Analysis of the Management Effect of Cancer Patients after Oral Chemotherapy Based on Nursing Process Reengineering	Journal of Healthcare Engineering	10.1155/2022/4539125	excluded at abstract screening stage
Cheng, C. Y. and R. H. Pickler	2014	Perinatal Stress, Fatigue, Depressive Symptoms, and Immune Modulation in Late Pregnancy and One Month Postpartum	SCIENTIFIC WORLD JOURNAL	10.1155/2014/652630	excluded at abstract screening stage
Cheng, J., F. Li, Y. Lai, J. Chen, X. Sun, L. Xiang, P. Jiang, S. Wu, Y. Xiao, L. Zhou, R. Luo, X. Zhao and Y. Liu	2021	Association of stress management skills and stressful life events with allergy risk: a case-control study in southern China	BMC Public Health	10.1186/s12889-021-11333-3	excluded at abstract screening stage
Cheng, J., F. Li, Y. Lai, J. Chen, X. Sun, L. Xiang, P. Jiang, S. Wu, Y. Xiao, L. Zhou, R. Luo, X. Zhao and Y. Liu	2021	Association of stress management skills and stressful life events with allergy risk: a case-control study in southern China	BMC public health	10.1186/s12889-021-11333-3	exceluded	duplication
Cheng, Z., X. Li, H. Xu, D. Bao, C. Mu and Q. Xing	2023	Incidence of accidental falls and development of a fall risk prediction model among elderly patients with diabetes mellitus: A prospective cohort study	J Clin Nurs	10.1111/jocn.16371	excluded at abstract screening stage
Chengane, S., C. L. Beseler, E. G. Duysen and R. H. Rautiainen	2021	Occupational stress among farm and ranch operators in the midwestern United States	BMC public health	10.1186/s12889-021-12053-4	excluded at abstract screening stage
Cheon, J., Y. J. Lee, J.-C. Jo, K. Kweon, S. Koh, Y. J. Min, S.-H. Park, S.-h. Lee, H.-j. Kim and Y. Choi	2021	Late complications and quality of life assessment for survivors receiving allogeneic hematopoietic stem cell transplantation	Supportive Care in Cancer	10.1007/s00520-020-05572-0	excluded at abstract screening stage
Cheshmehzangi, A., H. Chen, Z. Su, T. Zou, Y. T. Xiang and A. Dawodu	2022	How does the COVID-19 fuel insomnia?	Brain Behav Immun Health	10.1016/j.bbih.2022.100426	excluded at abstract screening stage
Cheung, Y. T., M. Shwe, E. H. Tan, W. K. Chui, R. Ng and A. Chan	2013	Acknowledging the relevance of cognitive changes in cancer patients: perspectives of oncology practitioners in Asia	J Cancer Surviv	10.1007/s11764-012-0256-4	excluded at abstract screening stage
Chicano, M. T. R., J. F. S. García, J. R. Moore, C. N. Manchado, C. Á. Sandoval and D. B. Ortuño	2023	Effectiveness of a brief intervention on the resilience, mindfulness and empathy of nursing professionals	Enfermeria Global	10.6018/eglobal.545071	excluded at abstract screening stage
Chien, L. Y. and Y. L. Ko	2004	Fatigue during pregnancy predicts caesarean deliveries	J Adv Nurs	10.1046/j.1365-2648.2003.02931.x	excluded at abstract screening stage
Chien, L. Y. and Y. L. Ko	2004	Fatigue during pregnancy predicts caesarean deliveries	JOURNAL OF ADVANCED NURSING	10.1046/j.1365-2648.2003.02931.x	exceluded	duplication
Chien, L. Y. and Y. L. Ko	2004	Fatigue during pregnancy predicts caesarean deliveries	Journal of Advanced Nursing	10.1046/j.1365-2648.2003.02931.x	exceluded	duplication
Chikotas, N., A. Gunderman and T. Oman	2006	Uremic syndrome and end-stage renal disease: physical manifestations and beyond	J Am Acad Nurse Pract	10.1111/j.1745-7599.2006.00123.x	excluded at abstract screening stage
Chikotas, N., A. Gunderman and T. Oman	2006	Uremic syndrome and end-stage renal disease: Physical manifestations and beyond	Journal of the American Academy of Nurse Practitioners	10.1111/j.1745-7599.2006.00123.x	exceluded	duplication
Ching, S. S. Y., G. Szeto, G. K. B. Lai, X. B. Lai, Y. T. Chan and K. Cheung	2018	Exploring the Synergic Effects of Nursing Home Work on Work-Related Musculoskeletal Disorders Among Nursing Assistants	Workplace Health Saf	10.1177/2165079917717497	excluded at abstract screening stage
Ching, S. S. Y., G. Szeto, G. K. B. Lai, X. B. Lai, Y. T. Chan and K. Cheung	2018	Exploring the Synergic Effects of Nursing Home Work on Work-Related Musculoskeletal Disorders Among Nursing Assistants	WORKPLACE HEALTH & SAFETY	10.1177/2165079917717497	exceluded	duplication
Ching, S. S. Y., G. Szeto, G. K. B. Lai, X. B. Lai, Y. T. Chan and K. Cheung	2018	Exploring the Synergic Effects of Nursing Home Work on Work-Related Musculoskeletal Disorders Among Nursing Assistants	Workplace Health and Safety	10.1177/2165079917717497	exceluded	duplication
Chlan, L. L. and K. Savik	2015	Contributors to fatigue in patients receiving mechanical ventilatory support: A descriptive correlational study	Intensive Crit Care Nurs	10.1016/j.iccn.2015.04.002	excluded at abstract screening stage
Choi, E. and J. Kim	2017	The association between work-life balance and health status among Korean workers	Work	10.3233/wor-172641	excluded at abstract screening stage
Choi, E. and J. Kim	2017	The association between work-life balance and health status among Korean workers	WORK-A JOURNAL OF PREVENTION ASSESSMENT & REHABILITATION	10.3233/WOR-172641	exceluded	duplication
Choi, J., J. A. Tate, L. A. Hoffman, R. Schulz, D. Ren, M. P. Donahoe, B. A. Given and P. R. Sherwood	2014	Fatigue in family caregivers of adult intensive care unit survivors	J Pain Symptom Manage	10.1016/j.jpainsymman.2013.09.018	excluded at abstract screening stage
Choi, J., L. A. Hoffman, R. Schulz, J. A. Tate, M. P. Donahoe, D. Ren, B. A. Given and P. R. Sherwood	2014	Self-reported physical symptoms in intensive care unit (ICU) survivors: pilot exploration over four months post-ICU discharge	J Pain Symptom Manage	10.1016/j.jpainsymman.2013.03.019	excluded at abstract screening stage
Choi, S. H. and H. Lee	2017	Workplace violence against nurses in Korea and its impact on professional quality of life and turnover intention	Journal of Nursing Management	10.1111/jonm.12488	excluded at abstract screening stage
Choi, S. H., J. E. Terrell, J. M. Pohl, R. W. Redman and S. A. Duffy	2013	Factors associated with sleep quality among operating engineers	J Community Health	10.1007/s10900-013-9656-2	excluded at abstract screening stage
Choi, S. H., J. E. Terrell, J. M. Pohl, R. W. Redman and S. A. Duffy	2013	Factors Associated With Sleep Quality Among Operating Engineers	JOURNAL OF COMMUNITY HEALTH	10.1007/s10900-013-9656-2	exceluded	duplication
Choi-Kwon, S., M. Ko, S. E. Jun, J. Kim, K. H. Cho, H. W. Nah, H. Song and J. S. Kim	2017	Post-Stroke Fatigue May Be Associated with the Promoter Region of a Monoamine Oxidase A Gene Polymorphism	Cerebrovasc Dis	10.1159/000450894	excluded at abstract screening stage
Choi-Kwon, S., S. W. Han, S. U. Kwon and J. S. Kim	2005	Poststroke fatigue: characteristics and related factors	Cerebrovasc Dis	10.1159/000082784	excluded at abstract screening stage
Chopra, A., P. L. Klein, T. Drinnan and S. S. Lee	2013	How to optimize HCV therapy in genotype 1 patients: management of side-effects	Liver Int	10.1111/liv.12080	excluded at abstract screening stage
Chopra, A., P. L. Klein, T. Drinnan and S. S. Lee	2013	How to optimize HCV therapy in genotype 1 patients: Management of side-effects	Liver International	10.1111/liv.12080	exceluded	duplication
Chou, Y. J., H. Y. Lin, B. A. Cooper, B. R. Lin, J. K. Jiang, H. Y. Yang, C. Miaskowski and S. C. Shun	2021	A resilience model for patients with colorectal cancer: A structural equation modeling analysis	Cancer Nursing	10.1097/NCC.0000000000000882	excluded at abstract screening stage
Chou, Y. J., H. Y. Lin, B. A. Cooper, B. R. Lin, J. K. Jiang, H. Y. Yang, C. Miaskowski and S. C. Shun	2022	A Resilience Model for Patients With Colorectal Cancer A Structural Equation Modeling Analysis	CANCER NURSING	10.1097/NCC.0000000000000882	exceluded	duplication
Chou, Y. J., H. Y. Lin, B. A. Cooper, B. R. Lin, J. K. Jiang, H. Y. Yang, C. Miaskowski and S. C. Shun	2022	A Resilience Model for Patients With Colorectal Cancer: A Structural Equation Modeling Analysis	Cancer Nurs	10.1097/ncc.0000000000000882	exceluded	duplication
Chu, T. L., W. P. Yu, S. C. Chen, H. L. Peng and M. J. Wu	2011	Comparison of differences and determinants between presence and absence of sleep disturbance in hepatocellular carcinoma patients	Cancer Nurs	10.1097/NCC.0b013e3182037bf3	excluded at abstract screening stage
Chua, G. T., K. T. S. Tung, M. Y. W. Kwan, R. S. Wong, C. S. L. Chui, X. Li, W. H. S. Wong, W. W. Y. Tso, K. W. Fu, K. L. Chan, Y. K. Wing, E. Y. H. Chen, T. M. C. Lee, N. I. Rao, G. C. F. Chan, E. K. L. Hon, I. F. N. Hung, K. K. Lau, M. H. K. Ho, K. R. Wong, X. L. Xiong, S. Q. Chi, S. T. Tang, P. K. H. Tam, I. C. K. Wong and P. Ip	2021	Multilevel Factors Affecting Healthcare Workers' Perceived Stress and Risk of Infection During COVID-19 Pandemic	INTERNATIONAL JOURNAL OF PUBLIC HEALTH	10.3389/ijph.2021.599408	excluded at abstract screening stage
Chua, G. T., K. T. S. Tung, M. Y. W. Kwan, R. S. Wong, C. S. L. Chui, X. Li, W. H. S. Wong, W. W. Y. Tso, K. W. Fu, K. L. Chan, Y. K. Wing, E. Y. H. Chen, T. M. C. Lee, N. I. Rao, G. C. F. Chan, E. K. L. Hon, I. F. N. Hung, K. K. Lau, M. H. K. Ho, K. R. Wong, X. L. Xiong, S. Q. Chi, S. T. Tang, P. K. H. Tam, I. C. K. Wong and P. Ip	2021	Multilevel Factors Affecting Healthcare Workers' Perceived Stress and Risk of Infection During COVID-19 Pandemic	INTERNATIONAL JOURNAL OF PUBLIC HEALTH	10.3389/ijph.2021.599408	excluded	not registered nurses
Cimprich, B.	1995	Symptom management: loss of concentration	Semin Oncol Nurs	10.1016/s0749-2081(05)80009-9	excluded at abstract screening stage
Cimprich, B.	1998	Age and extent of surgery affect attention in women treated for breast cancer	Res Nurs Health	10.1002/(sici)1098-240x(199806)21:3<229::aid-nur6>3.0.co;2-j	excluded at abstract screening stage
Claessens, P., J. Menten, P. Schotsmans and B. Broeckaert	2011	Palliative sedation, not slow euthanasia: a prospective, longitudinal study of sedation in Flemish palliative care units	J Pain Symptom Manage	10.1016/j.jpainsymman.2010.04.019	excluded at abstract screening stage
Clark, K., J. M. Smith and D. C. Currow	2012	The prevalence of bowel problems reported in a palliative care population	J Pain Symptom Manage	10.1016/j.jpainsymman.2011.07.015	excluded at abstract screening stage
Clark, M. L. and S. Gioro	1998	Nurses, indirect trauma, and prevention	Image J Nurs Sch	10.1111/j.1547-5069.1998.tb01242.x	excluded at abstract screening stage
Clark, M. L. and S. Gioro	1998	Nurses, Indirect Trauma, and Prevention	Journal of Nursing Scholarship	10.1111/j.1547-5069.1998.tb01242.x	exceluded	duplication
Clark, P. C.	2002	Effects of individual and family hardiness on caregiver depression and fatigue	Res Nurs Health	10.1002/nur.10014	excluded at abstract screening stage
Clinton, Michael; Tchaparian, Hasmig	2017	Rasch Analysis of Lebanese Nurses’ Responses to the Occupational Fatigue Exhaustion Recovery Scale	Journal of Nursing Measurement	10.1891/1061-3749.25.3.459	excluded	not reported mean
Clissold, G. and P. Smith	2002	A study of female nurses combining partner and parent roles with working a continuous threeshift roster: The impact on sleep, fatigue and stress	Contemp Nurse	10.5172/conu.12.3.294	excluded at abstract screening stage
Clissold, G., P. Smith, B. Accutt and L. Di Milia	2002	A study of female nurses combining partner and parent roles with working a continuous three-shift roster: the impact on sleep, fatigue and stress	Contemp Nurse		excluded at abstract screening stage
Clissold, G., P. Smith, B. Accutt and L. Di Milia	2002	A study of female nurses combining partner and parent roles with working a continuous three-shift roster: The impact on sleep, fatigue and stress	Contemporary nurse: A journal for the Australian nursing profession	10.5172/conu.12.3.294	exceluded	duplication
Cocker, F. and N. Joss	2016	Compassion Fatigue among Healthcare, Emergency and Community Service Workers: A Systematic Review	Int J Environ Res Public Health	10.3390/ijerph13060618	excluded at abstract screening stage
Cocker, F. and N. Joss	2016	Compassion Fatigue among Healthcare, Emergency and Community Service Workers: A Systematic Review	INTERNATIONAL JOURNAL OF ENVIRONMENTAL RESEARCH AND PUBLIC HEALTH	10.3390/ijerph13060618	exceluded	duplication
Cocker, F. and N. Joss	2016	Compassion fatigue among healthcare, emergency and community service workers: A systematic review	International Journal of Environmental Research and Public Health	10.3390/ijerph13060618	exceluded	duplication
Cocker, F. and N. Joss	2016	Compassion Fatigue among Healthcare, Emergency and Community Service Workers: A Systematic Review	Int J Environ Res Public Health	10.3390/ijerph13060618	excluded	not registered nurses
Cocker, F. and N. Joss	2016	Compassion Fatigue among Healthcare, Emergency and Community Service Workers: A Systematic Review	INTERNATIONAL JOURNAL OF ENVIRONMENTAL RESEARCH AND PUBLIC HEALTH	10.3390/ijerph13060618	excluded	not registered nurses
Coetzee, S. K. and H. C. Klopper	2010	Compassion fatigue within nursing practice: a concept analysis	Nurs Health Sci	10.1111/j.1442-2018.2010.00526.x	excluded at abstract screening stage
Coetzee, S. K. and H. C. Klopper	2010	Compassion fatigue within nursing practice: A concept analysis	NURSING & HEALTH SCIENCES	10.1111/j.1442-2018.2010.00526.x	exceluded	duplication
Coetzee, S. K. and H. C. Klopper	2010	Compassion fatigue within nursing practice: a concept analysis	Nurs Health Sci	10.1111/j.1442-2018.2010.00526.x	excluded	unrelated to occupational fatigue
Cohee, A., S. A. Johns, J. S. Alwine, T. Talib, P. O. Monahan, T. E. Stump, D. Cella and V. L. Champion	2021	The mediating role of avoidant coping in the relationships between physical, psychological, and social wellbeing and distress in breast cancer survivors	Psychooncology	10.1002/pon.5663	excluded at abstract screening stage
Cohen, R. A., J. M. Gullett, A. J. Woods, E. C. Porges, A. Starkweather, C. K. Jackson-Cook, D. L. Lynch-Kelly and D. E. Lyon	2019	Cytokine-associated fatigue prior to, during, and post-chemotherapy for breast cancer	JOURNAL OF NEUROIMMUNOLOGY	10.1016/j.jneuroim.2019.577001	excluded at abstract screening stage
Cohen-Katz, J., S. D. Wiley, T. Capuano, D. M. Baker and S. Shapiro	2004	The effects of mindfulness-based stress reduction on nurse stress and burnout: a quantitative and qualitative study	Holist Nurs Pract	10.1097/00004650-200411000-00006	excluded at abstract screening stage
Cohen-Katz, J., S. D. Wiley, T. Capuano, D. M. Baker and S. Shapiro	2004	The Effects of Mindfulness‐based Stress Reduction on Nurse Stress and Burnout: A Quantitative and Qualitative Study	Holistic Nursing Practice	10.1097/00004650-200411000-00006	excluded at abstract screening stage
Cohen-Katz, J., S. D. Wiley, T. Capuano, D. M. Baker and S. Shapiro	2005	The Effects of Mindfulness‐based Stress Reduction on Nurse Stress and Burnout, Part II: A Quantitative and Qualitative Study	Holistic Nursing Practice	10.1097/00004650-200501000-00008	excluded at abstract screening stage
Cohen-Katz, J., S. D. Wiley, T. Capuano, D. M. Baker, S. Kimmel and S. Shapiro	2005	The effects of mindfulness-based stress reduction on nurse stress and burnout, Part II: A quantitative and qualitative study	Holist Nurs Pract	10.1097/00004650-200501000-00008	excluded at abstract screening stage
Cole, C. S., J. C. McSweeney, M. A. Cleves, N. Armbya, D. L. Bliwise and C. M. Pettey	2012	Sleep disturbance in women before myocardial infarction	Heart Lung	10.1016/j.hrtlng.2012.05.007	excluded at abstract screening stage
Colizzi, M., M. Peghin, M. De Martino, G. Bontempo, V. Gerussi, A. Palese, M. Isola, C. Tascini and M. Balestrieri	2023	Mental health symptoms one year after acute COVID-19 infection: Prevalence and risk factors	Rev Psiquiatr Salud Ment	10.1016/j.rpsm.2022.05.008	excluded at abstract screening stage
Collarte, D. F., V. Olivares-Faundez, J. P. Montecinos, J. Morales-Gutierrez, C. Jelvez-Wilke and M. Gatica-Chandia	2020	DIAGNOSIS OF PSYCHOSOCIAL FACTORS ASSOCIATED WITH FATIGUE IN AERONAUTICAL SECTOR	INTERCIENCIA		excluded at abstract screening stage
Collin, S. M., K. Tilling, C. Joinson, K. A. Rimes, R. M. Pearson, R. A. Hughes, J. A. C. Sterne and E. Crawley	2015	Maternal and Childhood Psychological Factors Predict Chronic Disabling Fatigue at Age 13 Years	JOURNAL OF ADOLESCENT HEALTH	10.1016/j.jadohealth.2014.09.002	excluded at abstract screening stage
Collins, S. and A. Long	2003	Working with the psychological effects of trauma: consequences for mental health-care workers--a literature review	J Psychiatr Ment Health Nurs	10.1046/j.1365-2850.2003.00620.x	excluded at abstract screening stage
Conley, S., D. D. Proctor, S. Jeon, R. S. Sandler and N. S. Redeker	2017	Symptom clusters in adults with inflammatory bowel disease	Res Nurs Health	10.1002/nur.21813	excluded at abstract screening stage
Connell, C. J., S. Cooper and R. Endacott	2021	Measuring the safety climate in an Australian emergency department	Int Emerg Nurs	10.1016/j.ienj.2021.101048	excluded at abstract screening stage
Conti, A., S. Russotto, A. Opizzi, M. Ratti, D. Nicolini, K. Vanhaecht and M. Panella	2022	Work-Related Stress among a Cohort of Italian Long-Term Care Workers during the COVID-19 Pandemic: An Observational Study	INTERNATIONAL JOURNAL OF ENVIRONMENTAL RESEARCH AND PUBLIC HEALTH	10.3390/ijerph19105874	excluded at abstract screening stage
Cook, A., C. Sigler, L. Allen, J. A. Peters, C. Guthrie, M. Marroquin, H. Ndetan, K. P. Singh, J. Murry, S. Norwood and J. V. Philley	2021	Burnout and Anxiety Among Trauma Nursing Specialties in a Rural Level I Trauma Center	JOURNAL OF TRAUMA NURSING	10.1097/JTN.0000000000000554	excluded at abstract screening stage
Cooke, L., R. Gemmill, K. Kravits and M. Grant	2009	Psychological issues of stem cell transplant	Semin Oncol Nurs	10.1016/j.soncn.2009.03.008	excluded at abstract screening stage
Cooklin, A. R., R. Giallo and N. Rose	2012	Parental fatigue and parenting practices during early childhood: an Australian community survey	Child: Care, Health & Development	10.1111/j.1365-2214.2011.01333.x	excluded at abstract screening stage
Coolbrandt, A., K. Van den Heede, E. Vanhove, A. De Bom, K. Milisen and H. Wildiers	2011	Immediate versus delayed self-reporting of symptoms and side effects during chemotherapy: does timing matter?	Eur J Oncol Nurs	10.1016/j.ejon.2010.06.010	excluded at abstract screening stage
Copyright © 2023, StatPearls Publishing LLC.					excluded at abstract screening stage
Copyright © 2023, StatPearls Publishing LLC.					excluded at abstract screening stage
Corless, I. B., J. G. Voss, P. K. Nicholas, E. H. Bunch, C. A. Bain, C. Coleman, P. J. Dole, L. S. Eller, M. J. Hamilton, W. L. Holzemer, J. K. Kemppainen, K. M. Kirksey, E. F. Sefcik, K. M. Nokes, Y. F. Tsais, N. R. Reynolds, D. J. Wantland, C. Mc Gibbon, S. M. Davis, M. R. Mendez and C. P. Valencia	2008	Fatigue in HIV/AIDS patients with comorbidities	Appl Nurs Res	10.1016/j.apnr.2006.11.001	excluded at abstract screening stage
Correa-Rodríguez, M., J. E. Mansouri-Yachou, A. Casas-Barragán, F. Molina, B. Rueda-Medina and M. E. Aguilar-Ferrandiz	2019	The Association of Body Mass Index and Body Composition with Pain, Disease Activity, Fatigue, Sleep and Anxiety in Women with Fibromyalgia	Nutrients	10.3390/nu11051193	excluded at abstract screening stage
Corwin, E. J. and M. Arbour	2007	Postpartum fatigue and evidence-based interventions	MCN Am J Matern Child Nurs	10.1097/01.NMC.0000281959.71454.e5	excluded at abstract screening stage
Corwin, E. J., J. Brownstead, N. Barton, S. Heckard and K. Morin	2005	The impact of fatigue on the development of postpartum depression	J Obstet Gynecol Neonatal Nurs	10.1177/0884217505279997	excluded at abstract screening stage
Corwin, E. J., L. C. Klein and K. Rickelman	2002	Predictors of fatigue in healthy young adults: moderating effects of cigarette smoking and gender	Biol Res Nurs	10.1177/109980040200300407	excluded at abstract screening stage
Cosentino, C., E. De Luca, F. Sulla, S. Uccelli, L. Sarli and G. Artioli	2021	Leadership styles' influence on ICU nurses' quality of professional life: A cross-sectional study	NURSING IN CRITICAL CARE	10.1111/nicc.12738	excluded at abstract screening stage
Cotino, C., S. Perez-Alenda, C. Cruz-Montecinos, R. Lopez-Bueno, R. Nunez-Cortes, L. Suso-Marti, G. Mendez-Rebolledo, L. L. Andersen, J. Casana and J. Calatayud	2023	Barriers and facilitators of physical activity in adults with severe haemophilia: A qualitative study	HAEMOPHILIA	10.1111/hae.14828	exceluded	duplication
Cotino, C., S. Pérez-Alenda, C. Cruz-Montecinos, R. López-Bueno, R. Núñez-Cortés, L. Suso-Martí, G. Mendez-Rebolledo, L. L. Andersen, J. Casaña and J. Calatayud	2023	Barriers and facilitators of physical activity in adults with severe haemophilia: A qualitative study	Haemophilia	10.1111/hae.14828	excluded at abstract screening stage
Cottone, D. M. and P. C. McCabe	2022	Increases in preventable diseases due to antivaccination beliefs: Implications for schools	School Psychology	https://doi.org/10.1037/spq0000504	excluded at abstract screening stage
Courtier, N., T. Gambling, S. Enright, P. Barrett-Lee, J. Abraham, M. D. Mason, N. Courtier, T. Gambling, S. Enright, P. Barrett-Lee, J. Abraham and M. D. Mason	2013	Psychological and immunological characteristics of fatigued women undergoing radiotherapy for early-stage breast cancer	Supportive Care in Cancer	10.1007/s00520-012-1508-6	excluded at abstract screening stage
Cox, C. L., M. Montgomery, K. C. Oeffinger, W. Leisenring, L. Zeltzer, J. A. Whitton, A. C. Mertens, M. M. Hudson and L. L. Robison	2009	Promoting Physical Activity in Childhood Cancer Survivors Results From the Childhood Cancer Survivor Study	CANCER	10.1002/cncr.24043	excluded at abstract screening stage
Craigie, M., R. Osseiran-Moisson, D. Hemsworth, S. Aoun, K. Francis, J. Brown, D. Hegney and C. Rees	2016	The influence of trait-negative affect and compassion satisfaction on compassion fatigue in Australian nurses	Psychol Trauma	10.1037/tra0000050	excluded at abstract screening stage
Craigie, M., R. Osseiran-Moisson, D. Hemsworth, S. Aoun, K. Francis, J. Brown, D. Hegney and C. Rees	2016	The Influence of Trait-Negative Affect and Compassion Satisfaction on Compassion Fatigue in Australian Nurses	PSYCHOLOGICAL TRAUMA-THEORY RESEARCH PRACTICE AND POLICY	10.1037/tra0000050	exceluded	duplication
Craigie, M., R. Osseiran-Moisson, D. Hemsworth, S. Aoun, K. Francis, J. Brown, D. Hegney and C. Rees	2016	The Influence of Trait-Negative Affect and Compassion Satisfaction on Compassion Fatigue in Australian Nurses	Psychological Trauma: Theory, Research, Practice, and Policy	10.1037/tra0000050	exceluded	duplication
Craigie, M., R. Osseiran-Moisson, D. Hemsworth, S. Aoun, K. Francis, J. Brown, D. Hegney and C. Rees	2016	The influence of trait-negative affect and compassion satisfaction on compassion fatigue in Australian nurses	Psychological Trauma: Theory, Research, Practice, and Policy	https://doi.org/10.1037/tra0000050	exceluded	duplication
Crane, P. B., J. T. Efird and W. M. Abel	2016	Fatigue in Older adults Postmyocardial Infarction	FRONTIERS IN PUBLIC HEALTH	10.3389/fpubh.2016.00055	excluded at abstract screening stage
Cranmer, K. and L. Davenport	2013	Quiet time in a pediatric medical/surgical setting	J Pediatr Nurs	10.1016/j.pedn.2013.02.028	excluded at abstract screening stage
Crepeau-Hobson, F.	2021	Chronic Stress: Stressors, Signs, and Resources	ASHA Leader		excluded at abstract screening stage
Crichton, A., S. Knight, E. Oakley, F. E. Babl and V. Anderson	2015	Fatigue in child chronic health conditions: A systematic review of assessment instruments	Pediatrics	10.1542/peds.2014-2440	excluded at abstract screening stage
Crilly, M. A., A. G. Macdonald, D. J. Williams, V. Kumar and H. J. Clark	2010	Constitutional symptoms at the onset of rheumatoid arthritis and subsequent arterial stiffness	CLINICAL RHEUMATOLOGY	10.1007/s10067-010-1524-1	excluded at abstract screening stage
Crittenden, P. M., S. J. Spieker and A. Landini	2021	Caring for healthcare providers in COVID-19	American Journal of Orthopsychiatry	https://doi.org/10.1037/ort0000533	excluded at abstract screening stage
Crizzle, A. M., P. Bigelow, D. Adams, S. Gooderham, A. M. Myers and P. Thiffault	2017	Health and wellness of long-haul truck and bus drivers: A systematic literature review and directions for future research	JOURNAL OF TRANSPORT & HEALTH	10.1016/j.jth.2017.05.359	excluded at abstract screening stage
Crizzle, A. M., P. Bigelow, D. Adams, S. Gooderham, A. M. Myers and P. Thiffault	2017	Health and wellness of long-haul truck and bus drivers: A systematic literature review and directions for future research	Journal of Transport and Health	10.1016/j.jth.2017.05.359	exceluded	duplication
Crocker, R. L., J. T. Hurwitz, A. J. Grizzle, I. Abraham, R. Rehfeld, R. Horwitz, A. T. Weil and V. Maizes	2019	Real-World Evidence from the Integrative Medicine Primary Care Trial (IMPACT): Assessing Patient-Reported Outcomes at Baseline and 12-Month Follow-Up	Evidence-based Complementary & Alternative Medicine (eCAM)	10.1155/2019/8595409	excluded at abstract screening stage
Croisier, E., A. Morrissy, T. Brown, A. Grigg, P. Chan, J. Goh and J. Bauer	2022	Nutrition risk screening and implications for patients with gynaecological cancers undergoing pelvic radiotherapy and/or other treatment modalities: A retrospective observational study	Nutrition & Dietetics	10.1111/1747-0080.12712	excluded at abstract screening stage
Croot, E. J., T. W. Ryan, J. Read, F. Campbell, A. O'Cathain and G. Venables	2014	Transient ischaemic attack: a qualitative study of the long term consequences for patients	BMC family practice	10.1186/s12875-014-0174-9	excluded at abstract screening stage
Crosby, L. J.	1991	Factors which contribute to fatigue associated with rheumatoid arthritis	J Adv Nurs	10.1111/j.1365-2648.1991.tb01803.x	excluded at abstract screening stage
Crouch, A. and D. Von Ah	2018	Incidence and Factors Associated With Attentional Fatigue in Working Long-term Breast Cancer Survivors	Clin Nurse Spec	10.1097/nur.0000000000000383	excluded at abstract screening stage
Crowe, L., J. Young and M. J. Turner	2021	What is the prevalence and risk factors of burnout among pediatric intensive care staff (PICU)? A review	TRANSLATIONAL PEDIATRICS	10.21037/tp-20-400	excluded at abstract screening stage
Crowhurst, G.	2010	XMRV: does this virus hold the key to myalgic encephalomyelitis/CFS?	British Journal of Nursing		excluded at abstract screening stage
Cuellar, N. G. and S. J. Ratcliffe	2008	A comparison of glycemic control, sleep, fatigue, and depression in type 2 diabetes with and without restless legs syndrome	J Clin Sleep Med		excluded at abstract screening stage
Cuevas-Cervera, M., J. J. Perez-Montilla, A. Gonzalez-Muñoz, M. C. Garcia-Rios and S. Navarro-Ledesma	2022	The Effectiveness of Intermittent Fasting, Time Restricted Feeding, Caloric Restriction, a Ketogenic Diet and the Mediterranean Diet as Part of the Treatment Plan to Improve Health and Chronic Musculoskeletal Pain: A Systematic Review	International Journal of Environmental Research and Public Health	10.3390/ijerph19116698	excluded at abstract screening stage
Cunningham, J.	2008	Fitness for duty: managing fatigue-related risk	Tex Nurs		excluded at abstract screening stage
Cunningham, J.	2008	Fitness for duty: managing fatigue-related risk	Texas nursing		exceluded	duplication
Cunningham, J.	2008	Fitness for duty: managing fatigue-related risk	Texas nursing		exceluded	duplication
Currie, H., K. Abernethy and H. Hamoda	2021	Vision for menopause care in the UK	Post Reproductive Health	10.1177/2053369121989230	excluded at abstract screening stage
Cuthbert, C. A., D. E. O'Sullivan, D. J. Boyne, D. R. Brenner and W. Y. Cheung	2023	Patient-Reported Symptom Burden and Supportive Care Needs of Patients With Stage II-III Colorectal Cancer During and After Adjuvant Systemic Treatment: A Real-World Evidence Study	JCO Oncol Pract	10.1200/op.22.00462	excluded at abstract screening stage
da Silva, R. A. R., V. L. S. Neto, B. C. O. da Silva, C. C. Silva, O. P. Gonçalves and M. M. Reis	2018	Predictors for establishing nursing diagnosis in kidney transplant patients	Revista Cubana de Enfermeria		excluded at abstract screening stage
da Silva, T. P. D., W. N. de Araujo, M. M. Stival, A. M. de Toledo, T. N. Burke and R. L. Carregaro	2018	Musculoskeletal discomfort, work ability and fatigue in nursing professionals working in a hospital environment	REVISTA DA ESCOLA DE ENFERMAGEM DA USP	10.1590/S1980-220X2017022903332	excluded at abstract screening stage
da Silva, T. P. D., W. N. de Araujo, M. M. Stival, A. M. de Toledo, T. N. Burke and R. L. Carregaro	2018	Musculoskeletal discomfort, work ability and fatigue in nursing professionals working in a hospital environment	REVISTA DA ESCOLA DE ENFERMAGEM DA USP	10.1590/S1980-220X2017022903332	excelued	tool is not OFER
da Silva, T. P. D., W. N. de Araújo, M. M. Stival, A. M. de Toledo, T. N. Burke and R. L. Carregaro	2018	Musculoskeletal discomfort, work ability and fatigue in nursing professionals working in a hospital environment	Revista da Escola de Enfermagem	10.1590/S1980-220X2017022903332	exceluded	duplication
Dai, Q., J. H. Fang, G. Q. Wang, Q. Wang, X. M. Zhan and L. L. Li	2022	A CROSS-SECTIONAL SURVEY IN SECONDARY TRAUMATIC STRESS, BURNOUT, AND COMPASSION SATISFACTION IN PEDIATRIC NURSES IN CHINA	ACTA MEDICA MEDITERRANEA	10.19193/0393-6384_2022_4_423	excluded at abstract screening stage
Dalmida, S. G., K. McCoy, H. G. Koenig, A. Miller, M. M. Holstad, T. Thomas, D. Clayton-Jones, M. Grant, T. Fleming, M. M. Wirani and G. Mugoya	2017	Examination of the Role of Religious and Psychosocial Factors in HIV Medication Adherence Rates	J Relig Health	10.1007/s10943-017-0377-1	excluded at abstract screening stage
Daly, B. J., S. Douglas, A. Lipson and H. Foley	2009	Needs of older caregivers of patients with advanced cancer	J Am Geriatr Soc	10.1111/j.1532-5415.2009.02516.x	excluded at abstract screening stage
Damato, E. G. and C. Burant	2008	Sleep patterns and fatigue in parents of twins	J Obstet Gynecol Neonatal Nurs	10.1111/j.1552-6909.2008.00296.x	excluded at abstract screening stage
D'Ambrosio, F.	2016	[Risk factors for burnout and job satisfaction in a sample of health professionals in Italy]	Ig Sanita Pubbl		excluded at abstract screening stage
D'Ambrosio, F.	2016	Risk factors for burnout and job satisfaction in a sample of health professionals in Italy	Igiene e sanita pubblica		exceluded	duplication
Danesh, M. K., E. Garosi, A. Mazloumi and S. Najafi	2020	Identifying factors influencing cardiac care nurses' work ability within the framework of the SEIPS model	Work	10.3233/wor-203199	excluded at abstract screening stage
Danesh, M. K., E. Garosi, A. Mazloumi and S. Najafi	2020	Identifying factors influencing cardiac care nurses' work ability within the framework of the SEIPS model	WORK-A JOURNAL OF PREVENTION ASSESSMENT & REHABILITATION	10.3233/WOR-203199	exceluded	duplication
Danesh, M. K., E. Garosi, A. Mazloumi and S. Najafi	2020	Identifying factors influencing cardiac care nurses' work ability within the framework of the SEIPS model	Work	10.3233/WOR-203199	exceluded	duplication
D'Antonio, J.	2005	Chronic myelogenous leukemia	Clin J Oncol Nurs	10.1188/05.Cjon.535-538	excluded at abstract screening stage
D'Antonio, J.	2005	Chronic myelogenous leukemia	Clinical journal of oncology nursing	10.1188/05.CJON.535-538	exceluded	duplication
Daouda, O. S., R. S. Bun, K. A. Bouziad, K. Miliani, A. Essa-Eworo, F. Espinasse, D. Seytre, A. Casetta, S. Nerome, A. Nascimento, P. Astagneau, L. Temime and M. N. Hocine	2022	Multilevel approach to individual and organisational predictors of stress and fatigue among healthcare workers of a university hospital: a longitudinal study	OCCUPATIONAL AND ENVIRONMENTAL MEDICINE	10.1136/oemed-2022-108220	excluded at abstract screening stage
Daouda, O. S., R. S. Bun, K. A. Bouziad, K. Miliani, A. Essa-Eworo, F. Espinasse, D. Seytre, A. Casetta, S. Nerome, A. Nascimento, P. Astagneau, L. Temime and M. N. Hocine	2022	Multilevel approach to individual and organisational predictors of stress and fatigue among healthcare workers of a university hospital: a longitudinal study	OCCUPATIONAL AND ENVIRONMENTAL MEDICINE	10.1136/oemed-2022-108220	excluded	not registered nurses
Daouda, O. S., R. S. Bun, K. Ait Bouziad, K. Miliani, A. Essa-Eworo, F. Espinasse, D. Seytre, A. Casetta, S. Nérome, A. Nascimento, P. Astagneau, L. Temime and M. N. Hocine	2022	Multilevel approach to individual and organisational predictors of stress and fatigue among healthcare workers of a university hospital: a longitudinal study	Occup Environ Med	10.1136/oemed-2022-108220	exceluded	duplication
Daouda, O. S., R. S. Bun, K. Ait Bouziad, K. Miliani, A. Essa-Eworo, F. Espinasse, D. Seytre, A. Casetta, S. Nérome, A. Nascimento, P. Astagneau, L. Temime and M. N. Hocine	2022	Multilevel approach to individual and organisational predictors of stress and fatigue among healthcare workers of a university hospital: a longitudinal study	Occupational and Environmental Medicine	10.1136/oemed-2022-108220	exceluded	duplication
Daouda, O. S., R. S. Bun, K. Ait Bouziad, K. Miliani, A. Essa-Eworo, F. Espinasse, D. Seytre, A. Casetta, S. Nérome, A. Nascimento, P. Astagneau, L. Temime and M. N. Hocine	2022	Multilevel approach to individual and organisational predictors of stress and fatigue among healthcare workers of a university hospital: a longitudinal study	Occupational and Environmental Medicine	10.1136/oemed-2022-108220	excluded	not registered nurses
D'Aoust, R. F., A. G. Rossiter, A. Elliott, M. Ji, C. Lengacher and M. Groer	2017	Women Veterans, a Population at Risk for Fibromyalgia: The Associations Between Fibromyalgia, Symptoms, and Quality of Life	Mil Med	10.7205/milmed-d-15-00557	excluded at abstract screening stage
Dara, S., J. Tan, P. Taezoon and L. I. M. Tiek Whai	2016	Fatigue Risk in Nurses Performing Rotating Shift Work in an Intensive Care Unit in Singapore: Analysis of Work Rosters	Singapore Nursing Journal		excluded at abstract screening stage
Dara, S., J. Tan, P. Taezoon and L. I. M. Tiek Whai	2016	Fatigue Risk in Nurses Performing Rotating Shift Work in an Intensive Care Unit in Singapore: Analysis of Work Rosters	Singapore Nursing Journal		excelued	tool is not OFER
Dasan, S., P. Gohil, V. Cornelius and C. Taylor	2015	Prevalence, causes and consequences of compassion satisfaction and compassion fatigue in emergency care: a mixed-methods study of UK NHS Consultants	Emerg Med J	10.1136/emermed-2014-203671	excluded at abstract screening stage
Davey, C. H., A. K. Webel, A. K. Sehgal, J. G. Voss and A. M. Huml	2019	Fatigue in Individuals with End Stage Renal Disease	NEPHROLOGY NURSING JOURNAL		excluded at abstract screening stage
Davey, C. H., A. R. Webel, A. R. Sehgal, J. G. Voss and A. Huml	2019	Fatigue in Individuals with End Stage Renal Disease	Nephrol Nurs J		excluded at abstract screening stage
Davey, C. H., A. R. Webel, A. R. Sehgal, J. G. Voss and A. Huml	2019	Fatigue in Individuals with End Stage Renal Disease	Nephrology nursing journal : journal of the American Nephrology Nurses' Association		exceluded	duplication
Davey, C. H., A. R. Webel, A. R. Sehgal, J. G. Voss and A. Huml	2019	Fatigue in Individuals with End Stage Renal Disease	Nephrology nursing journal : journal of the American Nephrology Nurses' Association		exceluded	duplication
Davey, C. H., A. R. Webel, A. R. Sehgal, J. G. Voss and A. M. Huml	2019	Fatigue in Individuals with End Stage Renal Disease	Nephrology Nursing Journal		excluded at abstract screening stage
Davido, B., S. Gautier, I. Riom, S. Landowski, C. Lawrence, A. Thiebaut, S. Bessis, V. Perronne, H. Mascitti, L. Noussair, M. D. Rancon, B. Touraine, E. Rouveix, J. L. Herrmann, D. Annane, P. de Truchis and E. Delarocque-Astagneau	2021	The first wave of COVID-19 in hospital staff members of a tertiary care hospital in the greater Paris area: A surveillance and risk factors study	International Journal of Infectious Diseases	10.1016/j.ijid.2021.02.055	excluded at abstract screening stage
Davidson, I. and Z. J. Parker	2022	Falls in people post‐Guillain‐Barré syndrome in the United Kingdom: A national cross‐sectional survey of community based adults	Health & Social Care in the Community	10.1111/hsc.13703	excluded at abstract screening stage
Davidson, I., C. Wilson, T. Walton and S. Brissenden	2009	Physiotherapy and Guillain-Barré syndrome: results of a national survey	Physiotherapy	10.1016/j.physio.2009.04.001	excluded at abstract screening stage
Davidson, J. E., D. L. Agan, S. Chakedis and Y. Skrobik	2015	Workplace blame and related concepts: An analysis of three case studies	Chest	10.1378/chest.15-0332	excluded at abstract screening stage
Davidson, J. E., D. L. Agan, S. Chakedis and Y. Skrobik	2015	Workplace blame and related concepts: An analysis of three case studies	Chest	10.1378/chest.15-0332	excluded	unrelated to occupational fatigue
Davis, M. P., J. Kirkova, M. P. Davis and J. Kirkova	2008	Lifting symptom burden--how far off the ground are we?	Supportive Care in Cancer	10.1007/s00520-007-0401-1	excluded at abstract screening stage
Davis, T., T. Koleck, A. Conway, C. Bender and Y. Conley	2023	Genetic variability of oxidative stress and DNA repair genes associated with pre-treatment cancer-related fatigue in women with breast cancer	Support Care Cancer	10.1007/s00520-023-07816-1	excluded at abstract screening stage
Dawson, J.	2012	Putting the brakes on drowsy driving	American Nurse		excluded at abstract screening stage
Day, J. R., R. A. Anderson and L. L. Davis	2014	Compassion fatigue in adult daughter caregivers of a parent with dementia	Issues Ment Health Nurs	10.3109/01612840.2014.917133	excluded at abstract screening stage
Day, J. R., R. A. Anderson and L. L. Davis	2014	Compassion Fatigue in Adult Daughter Caregivers of a Parent with Dementia	ISSUES IN MENTAL HEALTH NURSING	10.3109/01612840.2014.917133	exceluded	duplication
de Almeida Andrade, R., B. Araújo Rodrigues, T. Medeiros da Costa Daniele, L. Lima Vieira and N. J. Sousa	2020	Association between Quality of life, Sleepiness, Fatigue, and Anthropometric Parameters in young University Students	Motricidade	10.6063/motricidade.18747	excluded at abstract screening stage
de Almeida, L. Y., S. Strobbe, J. L. de Oliveira, C. R. Baldassarini, A. C. G. Zanetti and J. de Souza	2023	Psychosocial factors and physical activity among workers in Brazil	Work	10.3233/wor-211411	excluded at abstract screening stage
de Almeida, L. Y., S. Strobbe, J. L. de Oliveira, C. R. Baldassarini, A. C. G. Zanetti and J. de Souza	2023	Psychosocial factors and physical activity among workers in Brazil	WORK-A JOURNAL OF PREVENTION ASSESSMENT & REHABILITATION	10.3233/WOR-211411	exceluded	duplication
de Graaf, R., H. Houweling and G. van Zessen	1998	Occupational risk of HIV infection among western health care professionals posted in AIDS endemic areas	AIDS Care	10.1080/09540129850123975	excluded at abstract screening stage
De Graaf, R., H. Houweling and G. Van Zessen	1998	Occupational risk of HIV infection among Western health care professionals posted in AIDS endemic areas	AIDS Care - Psychological and Socio-Medical Aspects of AIDS/HIV	10.1080/09540129850123975	exceluded	duplication
de Jonge, J., J. Gevers and M. Dollard	2014	Managing employee creativity and health in nursing homes: The moderating role of matching job resources and matching occupational rewards	International Journal of Stress Management	https://doi.org/10.1037/a0038149	excluded at abstract screening stage
de la Cruz, S. P., J. Cebrino, J. Herruzo and M. Vaquero-Abellan	2020	A Multicenter Study into Burnout, Perceived Stress, Job Satisfaction, Coping Strategies, and General Health among Emergency Department Nursing Staff	JOURNAL OF CLINICAL MEDICINE	10.3390/jcm9041007	excluded at abstract screening stage
De la Fuente-Solana, E. I., J. L. Gomez-Urquiza, G. R. Canadas, L. Albendin-Garcia, E. Ortega-Campos and G. A. Canadas-De La Fuente	2017	Burnout and its relationship with personality factors in oncology nurses	EUROPEAN JOURNAL OF ONCOLOGY NURSING	10.1016/j.ejon.2017.08.004	excluded at abstract screening stage
De la Fuente-Solana, E. I., L. Pradas-Hernandez, A. Ramiro-Salmeron, N. Suleiman-Martos, J. L. Gomez-Urquiza, L. Albendin-Garcia and G. A. Canadas-De la Fuente	2020	Burnout Syndrome in Paediatric Oncology Nurses: A Systematic Review and Meta-Analysis	HEALTHCARE	10.3390/healthcare8030309	excluded at abstract screening stage
de Lima Marques Alves, C. and R. S. Aguiar	2022	Damage to the health of nursing workers due to the Covid-19 pandemic: An integrative review	Enfermeria Global	10.6018/eglobal.501511	excluded at abstract screening stage
De los Santos, J. A. A. and L. J. Labrague	2021	The impact of fear of COVID-19 on job stress, and turnover intentions of frontline nurses in the community: A cross-sectional study in the Philippines	Traumatology: An International Journal	https://doi.org/10.1037/trm0000294	excluded at abstract screening stage
de Paiva, L. C., A. C. G. Canário, E. L. C. de Paiva China and A. K. Gonçalves	2017	Burnout syndrome in health-care professionals in a university hospital	Clinics (Sao Paulo)	10.6061/clinics/2017(05)08	excluded at abstract screening stage
De Paiva, L. C., A. C. Gomes Canário, E. L. Corsino de Paiva China and A. K. Gonçalves	2017	Burnout syndrome in health-care professionals in a university hospital	Clinics	10.6061/clinics/2017(05)08	excluded at abstract screening stage
de Wijn, A. N. and M. P. van der Doef	2022	A Meta-Analysis on the Effectiveness of Stress Management Interventions for Nurses: Capturing 14 Years of Research	INTERNATIONAL JOURNAL OF STRESS MANAGEMENT	10.1037/str0000169	excluded at abstract screening stage
de Wijn, A. N. and M. P. van der Doef	2022	A meta-analysis on the effectiveness of stress management interventions for nurses: Capturing 14 years of research	International Journal of Stress Management	https://doi.org/10.1037/str0000169	exceluded	duplication
Deans, C.	2005	Medication errors and professional practice of registered nurses	Collegian	10.1016/s1322-7696(08)60480-1	excluded at abstract screening stage
Decoster, L., C. Kenis, D. Schallier, J. Vansteenkiste, K. Nackaerts, L. Vanacker, N. Vandewalle, J. Flamaing, J. P. Lobelle, K. Milisen, J. De Grève and H. Wildiers	2017	Geriatric Assessment and Functional Decline in Older Patients with Lung Cancer	Lung	10.1007/s00408-017-0025-2	excluded at abstract screening stage
Dehghan-Nayeri, N., Z. Khakbazan, F. Ghafoori and S. M. Nabavi	2017	Sexual dysfunction levels in iranian women suffering from multiple sclerosis	Mult Scler Relat Disord	10.1016/j.msard.2017.01.005	excluded at abstract screening stage
Deimling, G. T., K. F. Bowman and L. J. Wagner	2007	The effects of cancer-related pain and fatigue on functioning of older adult, long-term cancer survivors	Cancer Nurs	10.1097/01.NCC.0000300168.88089.2b	excluded at abstract screening stage
Deisinger, H., L. Brajkovic and V. Kopilaš	2022	Relationship between compassion fatigue and satisfaction, self-compassion, social support and negative emotionality among registered nurses	Minerva Psychiatry	10.23736/S2724-6612.21.02261-2	excluded at abstract screening stage
Del Pilar Marques Sanchez, M., Á. P. Calle Pardo, D. C. Sánchez, Y. N. Gelado and M. P. M. García	2008	Nurses' perception of noise levels in hospitals in Spain	Journal of Nursing Administration	10.1097/01.NNA.0000312774.42352.19	excluded at abstract screening stage
Delalibera Corrêa de Faria Mota, D., C. Andrucioli de Mattos Pimenta and R. Caponera	2012	Fatigue in colorectal cancer patients: prevalence and associated factors	Fatiga en pacientes con cáncer cuello rectal: superioridad y factores asociados.		excluded at abstract screening stage
Delaney, M. C.	2018	Caring for the caregivers: Evaluation of the effect of an eight-week pilot mindful self-compassion (MSC) training program on nurses' compassion fatigue and resilience	PLoS One	10.1371/journal.pone.0207261	excluded at abstract screening stage
Della Valle, E., G. De Pascale, A. Cuccaro, M. Di Mare, L. Padovano, U. Carbone and E. Farinaro	2006	[Burnout: rising interest phenomenon in stressful workplace]	Ann Ig		excluded at abstract screening stage
Della Valle, E., G. De Pascale, A. Cuccaro, M. Di Mare, L. Padovano, U. Carbone and E. Farinaro	2006	Burnout: rising interest phenomenon in stressful workplace	Annali di igiene : medicina preventiva e di comunità		exceluded	duplication
Demanarig, D. L. L., R. Banawa, C.-S. N. Marquez, N. J. Apostol, L. Fernandez and T. Kreuzova	2023	How the pandemic affected Filipinx Americans: Analysis on enculturation levels, health care work, and mental health outcomes	Asian American Journal of Psychology	https://doi.org/10.1037/aap0000315	excluded at abstract screening stage
Dembe, A. E., R. Delbos and J. B. Erickson	2009	Estimates of injury risks for healthcare personnel working night shifts and long hours	Qual Saf Health Care	10.1136/qshc.2008.029512	excluded at abstract screening stage
Dembe, A. E., R. Delbos and J. B. Erickson	2009	Estimates of injury risks for healthcare personnel working night shifts and long hours	Quality and Safety in Health Care	10.1136/qshc.2008.029512	exceluded	duplication
Dembe, A. E., R. Delbos and J. B. Erickson	2009	Estimates of injury risks for healthcare personnel working night shifts and long hours	Qual Saf Health Care	10.1136/qshc.2008.029512	excluded	not registered nurses
Demisse, L., B. Alemayehu, A. Addissie, A. Azazh and R. Gary	2022	Knowledge, attitudes and beliefs about acute coronary syndrome among patients diagnosed with acute coronary syndrome, Addis Ababa, Ethiopia	BMC CARDIOVASCULAR DISORDERS	10.1186/s12872-022-02893-2	excluded at abstract screening stage
Den Eede, F. V., G. Moorkens, T. Pattyn, T. Vertommen, M. De Venter, E. Franck, A. V. Gastel, I. De Volder, W. Hulstijn and B. G. C. Sabbe	2012	RESEARCH ON CONSULTATION AND LIAISON PSYCHIATRY IN THE COLLABORATIVE ANTWERP PSYCHIATRIC RESEARCH INSTITUTE (CAPRI): ACHIEVEMENTS AND PERSPECTIVES	Acta Psychiatrica Belgica		excluded at abstract screening stage
Deng, S. Y., Q. Wang, J. J. Fan, J. J. Lu, W. H. Liu, W. Wang, Y. Yang, F. F. Ding, J. H. Mei and L. Ba	2023	Association of intra-shift nap duration with heart rate variability in medical night shift workers	JOURNAL OF SLEEP RESEARCH	10.1111/jsr.13935	excluded at abstract screening stage
Deng, S., Q. Wang, J. Fan, J. Lu, W. Liu, W. Wang, Y. Yang, F. Ding, J. Mei and L. Ba	2023	Association of intra-shift nap duration with heart rate variability in medical night shift workers	J Sleep Res	10.1111/jsr.13935	excluded at abstract screening stage
Denigris, J., K. Fisher, M. Maley and E. Nolan	2016	Perceived Quality of Work Life and Risk for Compassion Fatigue Among Oncology Nurses: A Mixed-Methods Study	Oncol Nurs Forum	10.1188/16.Onf.E121-e131	excluded at abstract screening stage
Dennis, C. L. and L. Ross	2005	Relationships among infant sleep patterns, maternal fatigue, and development of depressive symptomatology	Birth	10.1111/j.0730-7659.2005.00368.x	excluded at abstract screening stage
Dennis, C. L., H. K. Brown, L. Chung-Lee, J. Abbass-Dick, S. Shorey, F. Marini and S. Brennenstuhl	2019	Prevalence and predictors of exclusive breastfeeding among immigrant and Canadian-born Chinese women	Matern Child Nutr	10.1111/mcn.12687	excluded at abstract screening stage
Dennis, C. L., H. K. Brown, S. Brennenstuhl, S. Haddad, F. C. Marini and R. Stremler	2020	Trajectory and Predictors of Fatigue Among Chinese Immigrant and Chinese Canadian-Born Women in the Postpartum Period	J Obstet Gynecol Neonatal Nurs	10.1016/j.jogn.2019.12.003	excluded at abstract screening stage
Dennis, C. L., H. K. Brown, S. Brennenstuhl, S. Vigod, A. Miller, R. A. Castro, F. C. Marini and C. Birken	2022	Preconception risk factors and health care needs of pregnancy-planning women and men with a lifetime history or current mental illness: A nationwide survey	PLoS One	10.1371/journal.pone.0270158	excluded at abstract screening stage
Dennis, C. L., H. K. Brown, S. Brennenstuhl, S. Vigod, A. Miller, R. A. Castro, F. C. Marini and C. Birken	2022	Preconception risk factors and health care needs of pregnancy-planning women and men with a lifetime history or current mental illness: A nationwide survey	PLOS ONE	10.1371/journal.pone.0270158	exceluded	duplication
Dennis, C. L., H. K. Brown, S. Wanigaratne, S. N. Vigod, S. Grigoriadis, K. Fung, F. Marini and S. Brennenstuhl	2018	Determinants of comorbid depression and anxiety postnatally: A longitudinal cohort study of Chinese-Canadian women	J Affect Disord	10.1016/j.jad.2017.09.033	excluded at abstract screening stage
Dennis, C. L., H. K. Brown, S. Wanigaratne, S. N. Vigod, S. Grigoriadis, K. Fung, F. Marini and S. Brennenstuhl	2018	Determinants of comorbid depression and anxiety postnatally: A longitudinal cohort study of Chinese-Canadian women	JOURNAL OF AFFECTIVE DISORDERS	10.1016/j.jad.2017.09.033	exceluded	duplication
Dennis, C. L., S. Brennenstuhl, S. Wanigaratne, H. K. Brown, S. Grigoriadis, F. C. Marini and S. N. Vigod	2018	Unique trajectories of anxiety among Chinese-Canadian women across the first postpartum year: A longitudinal cohort study	J Affect Disord	10.1016/j.jad.2018.01.005	excluded at abstract screening stage
Dennis, C.-L., H. K. Brown, S. Brennenstuhl, S. Vigod, A. Miller, R. A. Castro, F. C. Marini and C. Birken	2022	Preconception risk factors and health care needs of pregnancy-planning women and men with a lifetime history or current mental illness: A nationwide survey	PLoS ONE	10.1371/journal.pone.0270158	excluded at abstract screening stage
Dennis, C.-L., H. K. Brown, S. Brennenstuhl, S. Vigod, A. Miller, R. A. Castro, F. C. Marini and C. Birken	2022	Preconception risk factors and health care needs of pregnancy-planning women and men with a lifetime history or current mental illness: A nationwide survey	PloS one	10.1371/journal.pone.0270158	exceluded	duplication
Dermody, G., P. Sawyer, R. Kennedy, C. Williams and C. J. Brown	2017	ED Utilization and Self-Reported Symptoms in Community-Dwelling Older Adults	J Emerg Nurs	10.1016/j.jen.2016.10.001	excluded at abstract screening stage
d'Ettorre, G., A. Vullo, V. Pellicani and G. Ceccarelli	2018	Preliminary assessment of rotating shiftwork risk n a twenty-four hours hospital department	ANNALI DI IGIENE MEDICINA PREVENTIVA E DI COMUNITA	10.7416/ai.2018.2221	excluded at abstract screening stage
D'Ettorre, G., V. Pellicani, A. Hasa, E. Lo Cicero, M. Perrucci, M. C. Perez and G. La Torre	2022	Assessing and managing the rotating shiftwork risk in 24-hours hospital wards: An empirical multicenter study	WORK-A JOURNAL OF PREVENTION ASSESSMENT & REHABILITATION	10.3233/WOR-205169	excluded at abstract screening stage
DeVon, H. A., C. J. Ryan, A. L. Ochs and M. Shapiro	2008	Symptoms across the continuum of acute coronary syndromes: differences between women and men	Am J Crit Care		excluded at abstract screening stage
DeVon, H. A., L. A. Burke, H. Nelson, J. J. Zerwic and B. Riley	2014	Disparities in patients presenting to the emergency department with potential acute coronary syndrome: it matters if you are Black or White	Heart Lung	10.1016/j.hrtlng.2014.04.019	excluded at abstract screening stage
Devon, H. A., L. A. Burke, H. Nelson, J. J. Zerwic and B. Riley	2014	Disparities in patients presenting to the emergency department with potential acute coronary syndrome: It matters if you are Black or White	HEART & LUNG	10.1016/j.hrtlng.2014.04.019	exceluded	duplication
DeVon, H. A., M. R. Daya, E. Knight, M. L. Brecht, E. Su, J. Zègre-Hemsey, S. Mirzaei, S. Frisch and A. G. Rosenfeld	2020	Unusual Fatigue and Failure to Utilize EMS Are Associated With Prolonged Prehospital Delay for Suspected Acute Coronary Syndrome	Crit Pathw Cardiol	10.1097/hpc.0000000000000245	excluded at abstract screening stage
DeVon, H. A., S. Penckofer and K. Larimer	2008	The association of diabetes and older age with the absence of chest pain during acute coronary syndromes	West J Nurs Res	10.1177/0193945907310241	excluded at abstract screening stage
Dew, M. A., A. F. DiMartini, A. J. D. Dabbs, A. Zuckoff, H. P. Tan, M. L. McNulty, G. E. Switzer, K. R. Fox, J. B. Greenhouse and A. Humar	2013	Preventive Intervention for Living Donor Psychosocial Outcomes: Feasibility and Efficacy in a Randomized Controlled Trial	AMERICAN JOURNAL OF TRANSPLANTATION	10.1111/ajt.12393	excluded at abstract screening stage
Dewey, L. M. and M. A. Allwood	2022	When needs are high but resources are low: A study of burnout and secondary traumatic stress symptoms among nurses and nursing students in rural Uganda	International Journal of Stress Management	https://doi.org/10.1037/str0000238	excluded at abstract screening stage
Dhruva, A., B. E. Aouizerat, B. Cooper, S. M. Paul, M. Dodd, C. West, W. Wara, K. Lee, L. B. Dunn, D. J. Langford, J. D. Merriman, C. Baggott, J. Cataldo, C. Ritchie, K. Kober, H. Leutwyler and C. Miaskowski	2013	Differences in morning and evening fatigue in oncology patients and their family caregivers	Eur J Oncol Nurs	10.1016/j.ejon.2013.06.002	excluded at abstract screening stage
Dhruva, A., M. Dodd, S. M. Paul, B. A. Cooper, K. Lee, C. West, B. E. Aouizerat, P. S. Swift, W. Wara and C. Miaskowski	2010	Trajectories of fatigue in patients with breast cancer before, during, and after radiation therapy	Cancer Nurs	10.1097/NCC.0b013e3181c75f2a	excluded at abstract screening stage
Di Muzio, M., S. Dionisi, E. Di Simone, C. Cianfrocca, F. D. I. Muzio, F. Fabbian, G. Barbiero, D. Tartaglini and N. Giannetta	2019	Can nurses' shift work jeopardize the patient safety? A systematic review	European Review for Medical and Pharmacological Sciences	10.26355/eurrev_201905_17963	excluded at abstract screening stage
Di Muzio, M., S. Dionisi, E. Di Simone, C. Cianfrocca, F. Di Muzio, F. Fabbian, G. Barbiero, D. Tartaglini and N. Giannetta	2019	Can nurses' shift work jeopardize the patient safety? A systematic review	Eur Rev Med Pharmacol Sci	10.26355/eurrev_201905_17963	excluded at abstract screening stage
Di Muzio, M., S. Dionisi, E. Di Simone, C. Cianfrocca, F. Di Muzio, F. Fabbian, G. Barbiero, D. Tartaglini and N. Giannetta	2019	Can nurses' shift work jeopardize the patient safety? A systematic review	EUROPEAN REVIEW FOR MEDICAL AND PHARMACOLOGICAL SCIENCES		exceluded	duplication
Di Prinzio, R. R., G. Bondanini, F. De Falco, M. R. Vinci, V. Camisa, A. Santoro, N. Mucci, G. Dalmasso, G. Giorgi, N. Magnavita and S. Zaffina	2021	Need for psychological support and disability management programs during and after the COVID-19 pandemic in Italy: Preliminary findings from a hospital-based occupational health surveillance program	Journal of Health and Social Sciences	10.19204/2021/ndfr7	excluded at abstract screening stage
Dibley, L. B., C. Norton and R. Jones	2010	Don't eat tomatoes: patient's self-reported experiences of causes of symptoms in gastro-oesophageal reflux disease	FAMILY PRACTICE	10.1093/fampra/cmq020	excluded at abstract screening stage
Dickinson, K., A. Lim and K. A. Kupzyk	2021	Demographic, Symptom, and Lifestyle Factors Associated With Cancer-Related Fatigue in Men With Prostate Cancer	Oncol Nurs Forum	10.1188/21.Onf.423-430	excluded at abstract screening stage
Dickson, V. V., M. M. McCarthy and S. M. Katz	2013	How do depressive symptoms influence self-care among an ethnic minority population with heart failure?	Ethn Dis		excluded at abstract screening stage
Digumarti, R., P. P. Bapsy, A. V. Suresh, G. S. Bhattacharyya, L. Dasappa, J. S. Shan and D. E. Gerber	2014	Bavituximab plus paclitaxel and carboplatin for the treatment of advanced non-small-cell lung cancer	Lung Cancer	10.1016/j.lungcan.2014.08.010	excluded at abstract screening stage
Dillon, H. T., N. J. Saner, T. Ilsley, D. Kliman, A. Spencer, S. Avery, D. W. Dunstan, R. M. Daly, S. F. Fraser, N. Owen, B. M. Lynch, B. A. Kingwell, A. La Gerche and E. J. Howden	2022	Preventing the adverse cardiovascular consequences of allogeneic stem cell transplantation with a multi-faceted exercise intervention: the ALLO-Active trial protocol	BMC CANCER	10.1186/s12885-022-09793-w	excluded at abstract screening stage
Dilorio, C., E. L. Reisinger, K. Yeager, D. L. Schomer, T. R. Henry and P. O. Shafer	2008	A descriptive analysis of seizure events among adults who participated in a computer-based	JOURNAL OF NEUROSCIENCE NURSING		excluded at abstract screening stage
Dimitra, P., B. Fotoula, K. Joan-Marika and K. Charilaos	2011	Μυοσκελετικές παθησεις Σπονδυλικής Στήλης και	Musculoskeletal diseases of Spine and risk factors during Dentistry: Multilevel ergonomic analysis.		excluded at abstract screening stage
Ding, S. and A. B. Rüegsegger	2016	[Breaking out of the vicious cycle]	Krankenpfl Soins Infirm		excluded at abstract screening stage
Dirksen, S. R., M. J. Belyea and D. R. Epstein	2009	Fatigue-based subgroups of breast cancer survivors with insomnia	Cancer Nurs	10.1097/NCC.0b013e3181a5d05e	excluded at abstract screening stage
Dittner, A. J., K. Rimes and S. Thorpe	2011	Negative perfectionism increases the risk of fatigue following a period of stress	Psychology & Health	10.1080/08870440903225892	excluded at abstract screening stage
Djalilova, D., N. Mandolfo, A. M. Berger and M. E. Cramer	2019	Policy analysis of access to and reimbursement for nonpharmacologic therapies for cancer-related fatigue	PUBLIC HEALTH NURSING	10.1111/phn.12615	excluded at abstract screening stage
Do, H. T. T., H. Edwards and K. Finlayson	2016	Identifying relationships between symptom clusters and quality of life in adults with chronic mixed venous and arterial leg ulcers	INTERNATIONAL WOUND JOURNAL	10.1111/iwj.12405	excluded at abstract screening stage
Do, H. T., H. Edwards and K. Finlayson	2016	Identifying relationships between symptom clusters and quality of life in adults with chronic mixed venous and arterial leg ulcers	Int Wound J	10.1111/iwj.12405	excluded at abstract screening stage
Dodd, M. J., M. H. Cho, B. A. Cooper, J. Petersen, K. A. Bank, K. A. Lee and C. Miaskowski	2011	Identification of latent classes in patients who are receiving biotherapy based on symptom experience and its effect on functional status and quality of life	Oncol Nurs Forum	10.1188/11.Onf.33-42	excluded at abstract screening stage
Doering, J. J., D. A. Sims and D. D. Miller	2017	How Postpartum Women With Depressive Symptoms Manage Sleep Disruption and Fatigue	Res Nurs Health	10.1002/nur.21782	excluded at abstract screening stage
Doering, L. V., M. C. Magsarili, L. Y. Howitt and M. J. Cowan	2006	Clinical depression in women after cardiac surgery	J Cardiovasc Nurs	10.1097/00005082-200603000-00010	excluded at abstract screening stage
Donahue, E. G., J. Forest, R. J. Vallerand, P. N. Lemyre, L. Crevier-Braud and E. Bergeron	2012	Passion for work and emotional exhaustion: the mediating role of rumination and recovery	Appl Psychol Health Well Being	10.1111/j.1758-0854.2012.01078.x	excluded at abstract screening stage
Donahue, E. G., J. Forest, R. J. Vallerand, P. N. Lemyre, L. Crevier-Braud and E. Bergeron	2012	Passion for Work and Emotional Exhaustion: The Mediating Role of Rumination and Recovery	Applied Psychology: Health and Well-Being	10.1111/j.1758-0854.2012.01078.x	exceluded	duplication
Dong, B., C. Xie, X. Jing, L. Lin and L. Tian	2019	Yoga has a solid effect on cancer-related fatigue in patients with breast cancer: a meta-analysis	Breast Cancer Res Treat	10.1007/s10549-019-05278-w	excluded at abstract screening stage
Dong, H. Y., Q. Zhang, G. Z. Liu, T. G. Shao and Y. Z. Xu	2019	Prevalence and associated factors of musculoskeletal disorders among Chinese healthcare professionals working in tertiary hospitals: a cross-sectional study	BMC MUSCULOSKELETAL DISORDERS	10.1186/s12891-019-2557-5	excluded at abstract screening stage
Dong, X. F., S. Yang, Y. L. Guo, P. H. Lv and Y. J. Liu	2022	Exploring Psychoneurological Symptom Clusters in Acute Stroke Patients: A Latent Class Analysis	JOURNAL OF PAIN RESEARCH	10.2147/JPR.S350727	excluded at abstract screening stage
Dongaz, O. I., D. O. Oruk, A. A. Gup, M. Koc, B. Bayar and K. Bayar	2023	Coronaphobia among healthcare professionals and its associations with sleep quality, physical activity, and fatigue in Turkey	INTERNATIONAL JOURNAL OF HEALTHCARE MANAGEMENT	10.1080/20479700.2023.2210392	excluded at abstract screening stage
Donnelly, C. M., A. Lowe-Strong, J. P. Rankin, A. Campbell, J. M. Allen, J. H. Gracey, C. M. Donnelly, A. Lowe-Strong, J. P. Rankin, A. Campbell, J. M. Allen and J. H. Gracey	2010	Physiotherapy management of cancer-related fatigue: a survey of UK current practice	Supportive Care in Cancer	10.1007/s00520-009-0715-2	excluded at abstract screening stage
Donnelly, C., N. Cunningham, J. T. Jones, L. Ji, H. I. Brunner and S. Kashikar-Zuck	2018	Fatigue and depression predict reduced health-related quality of life in childhood-onset lupus	Lupus	10.1177/0961203317716317	excluded at abstract screening stage
Donnelly, S.	2014	Top of the agenda - updating care of older people	Emerg Nurse	10.7748/en2014.04.22.2.15.s16	excluded at abstract screening stage
Dopolani, F. N., M. F. Arefi, E. A. Pirposhteh, Z. G. Zaveh, A. S. Salehi, F. Khajehnasiri, M. Hami, M. Poursadeqiyan and A. Khammar	2022	Investigation of occupational fatigue and safety climate among nurses using the structural equation model	WORK-A JOURNAL OF PREVENTION ASSESSMENT & REHABILITATION	10.3233/WOR-213648	excluded at abstract screening stage
Dopolani, F. N., M. F. Arefi, E. A. Pirposhteh, Z. G. Zaveh, A. S. Salehi, F. Khajehnasiri, M. Hami, M. Poursadeqiyan and A. Khammar	2022	Investigation of occupational fatigue and safety climate among nurses using the structural equation model	WORK-A JOURNAL OF PREVENTION ASSESSMENT & REHABILITATION	10.3233/WOR-213648	excelued	tool is not OFER
Dopolani, F. N., M. F. Arefi, E. Akhlaghi Pirposhteh, Z. Ghalichi Zaveh, A. S. Salehi, F. Khajehnasiri, M. Hami, M. Poursadeqiyan and A. Khammar	2022	Investigation of occupational fatigue and safety climate among nurses using the structural equation model	Work	10.3233/WOR-213648	exceluded	duplication
Dorko, E., Z. Kalinová, T. Weissová and E. Pilip?inec	2008	Seroprevalence of antibodies to Coxiella burnetii among employees of the Veterinary University in Ko?ice, Eastern Slovakia	Annals of Agricultural and Environmental Medicine		exceluded	duplication
Dorko, E., Z. Kalinova, T. Weissova and E. Pilipcinec	2008	Seroprevalence of antibodies to Coxiella burnetii among employees of the Veterinary University in Kosice, eastern Slovakia	ANNALS OF AGRICULTURAL AND ENVIRONMENTAL MEDICINE		excluded at abstract screening stage
Dorrian, J., C. Tolley, N. Lamond, C. van den Heuvel, J. Pincombe, A. E. Rogers and D. Drew	2008	Sleep and errors in a group of Australian hospital nurses at work and during the commute	Appl Ergon	10.1016/j.apergo.2008.01.012	excluded at abstract screening stage
Dorrian, J., J. Chapman, L. Bowditch, N. Balfe and A. Naweed	2022	A survey of train driver schedules, sleep, wellbeing, and driving performance in Australia and New Zealand	SCIENTIFIC REPORTS	10.1038/s41598-022-07627-0	excluded at abstract screening stage
Dorrian, J., J. Chapman, L. Bowditch, N. Balfe and A. Naweed	2022	A survey of train driver schedules, sleep, wellbeing, and driving performance in Australia and New Zealand	Scientific Reports	10.1038/s41598-022-07627-0	exceluded	duplication
Dorrian, J., J. Chapman, L. Bowditch, N. Balfe and A. Naweed	2022	A survey of train driver schedules, sleep, wellbeing, and driving performance in Australia and New Zealand	Scientific reports	10.1038/s41598-022-07627-0	exceluded	duplication
Drach-Zahavy, A.	2010	How does service workers’ behavior affect their health? Service climate as a moderator in the service behavior–health relationships	Journal of Occupational Health Psychology	https://doi.org/10.1037/a0018573	excluded at abstract screening stage
Dracup, K. and C. W. Bryan-Brown	2005	First, do no harm	American Journal of Critical Care	10.4037/ajcc2005.14.2.99	excluded at abstract screening stage
Dreisbach, C., S. Grayson, K. Leggio, A. Conway and T. Koleck	2022	Predictors of Unrelieved Symptoms in All of Us Research Program Participants With Chronic Conditions	J Pain Symptom Manage	10.1016/j.jpainsymman.2022.08.018	excluded at abstract screening stage
Dreisbach, C., S. Grayson, K. Leggio, A. Conway and T. Koleck	2022	Predictors of Unrelieved Symptoms in All of Us Research Program Participants With Chronic Conditions	JOURNAL OF PAIN AND SYMPTOM MANAGEMENT	10.1016/j.jpainsymman.2022.08.018	exceluded	duplication
Drew, K. G.	1991	Should a pregnant flight nurse be allowed to fly?	J Air Med Transp	10.1016/s1046-9095(05)80469-6	excluded at abstract screening stage
Drew, K. G.	1991	Should a pregnant flight nurse be allowed to fly?	Journal of Air Medical Transport	10.1016/S1046-9095(05)80469-6	exceluded	duplication
Drossel, C., J. E. Fisher and V. Mercer	2011	A DBT Skills training group for family caregivers of persons with dementia	Behav Ther	10.1016/j.beth.2010.06.001	excluded at abstract screening stage
Drozdova, R. and V. Kebza	2011	WELL-BEING AND ITS SELECTED PSYCHOSOCIAL AND BEHAVIOURAL VARIABLES IN A SAMPLE OF NURSES	CESKOSLOVENSKA PSYCHOLOGIE		excluded at abstract screening stage
Drozdová, R. and V. Kebza	2011	Well-being and its selected psychosocial and behavioural variables in a sample of nurses	Ceskoslovenska Psychologie		exceluded	duplication
Du, R., X. Wang, L. Ma, L. M. Larcher, H. Tang, H. Zhou, C. Chen and T. Wang	2021	Adverse reactions of targeted therapy in cancer patients: a retrospective study of hospital medical data in China	BMC Cancer	10.1186/s12885-021-07946-x	excluded at abstract screening stage
Du, W., K. Dickinson, C. A. Johnson, L. N. Saligan and Acm (2018). Identifying Genes to Predict Cancer Radiotherapy-Related Fatigue with Machine-Learning Methods. ACM-BCB'18: PROCEEDINGS OF THE 2018 ACM INTERNATIONAL CONFERENCE ON BIOINFORMATICS, COMPUTATIONAL BIOLOGY, AND HEALTH INFORMATICS: 527-527.					excluded at abstract screening stage
Du, W., K. Dickinson, C. A. Johnson, L. N. Saligan and Acm (2018). Identifying Genes to Predict Cancer Radiotherapy-Related Fatigue with Machine-Learning Methods. ACM-BCB'18: PROCEEDINGS OF THE 2018 ACM INTERNATIONAL CONFERENCE ON BIOINFORMATICS, COMPUTATIONAL	BIOLOGY,	AND	HEALT	H INFORMATI	excluded	conference
Duarte, J., J. Pinto-Gouveia and B. Cruz	2016	Relationships between nurses' empathy, self-compassion and dimensions of professional quality of life: A cross-sectional study	Int J Nurs Stud	10.1016/j.ijnurstu.2016.02.015	excluded at abstract screening stage
Duggirala, M., M. Singh, H. Hayatnagarkar, S. Patel and V. Balaraman (2016). Understanding impact of stress on workplace outcomes using an agent based simulation. Simulation Series, The Society for Modeling and Simulation International.					excluded at abstract screening stage
Duggirala, M., M. Singh, H. Hayatnagarkar, S. Patel and V. Balaraman (2016). Understanding impact of stress on workplace outcomes using an agent based simulation. Simulation Series, The Society for Modeling and Simulation International.					excluded	conference
Dundurs, J. (2013). Noise in riga hospitals. 20th International Congress on Sound and Vibration 2013, ICSV 2013, International Institute of Acoustics and Vibrations.					excluded at abstract screening stage
Dunn, D. and C. Turner	2016	Hypothyroidism in Women	Nurs Womens Health	10.1016/j.nwh.2015.12.002	excluded at abstract screening stage
Dunne, B.	2020	Two in three members recovered from Covid-19 hit by post-viral fatigue: INMO survey backs up safe staffing message delivered to Oireachtas	World of Irish Nursing & Midwifery		excluded at abstract screening stage
Duss, S. B., S. A. Bauer-Gambelli, C. Bernasconi, M. P. J. Dekkers, C. Gorban-Peric, D. Kuen, A. Seiler, M. Oberholzer, F. Alexiev, J. Lippert, A. K. Brill, S. R. Ott, F. Zubler, T. Horvath, M. H. Schmidt, M. Manconi and C. L. A. Bassetti	2023	Frequency and evolution of sleep-wake disturbances after ischemic stroke: A 2-year prospective study of 437 patients	SLEEP MEDICINE	10.1016/j.sleep.2022.10.007	excluded at abstract screening stage
Duwel, V., J. M. L. de Kort, C. M. Becker, S. M. Kock, G. G. Tromp and J. O. Busari	2023	A Cross-Sectional Study of the Physical and Mental Well-Being of Long COVID Patients in Aruba	Clin Med Res	10.3121/cmr.2023.1821	excluded at abstract screening stage
Duwel, V., J. M. L. de Kort, C. M. Becker, S. M. Kock, G. G. Tromp and J. O. Busari	2023	A Cross-Sectional Study of the Physical and Mental Well-Being of Long COVID Patients in Aruba	Clinical Medicine and Research	10.3121/cmr.2023.1821	exceluded	duplication
Dyglytė, L., L. Kazlauskienė and G. Žiliukas	2019	Health-related quality of life of nurses working night shifts	Reabilitacijos Mokslai: Slauga, Kineziterapija, Ergoterapija	10.33607/rmske.v1i20.798	excluded at abstract screening stage
Dykstra, J. G., D. Sendelbach and L. M. Steege (2016). Fatigue in float nurses: Patient, nurse, task, and environmental factors across unit work systems. Proceedings of the Human Factors and Ergonomics Society, Human Factors an Ergonomics Society Inc.					excluded at abstract screening stage
Dykstra, J. G., D. Sendelbach and L. M. Steege (2016). Fatigue in float nurses: Patient, nurse, task, and environmental factors across unit work systems. Proceedings of the Human Factors and Ergonomics Society, Human Factors an Ergonomics Society Inc.					excluded	conference
East, M.	2012	Postpartum anaemia. Are we vigilant enough?	Pract Midwife		excluded at abstract screening stage
East, M.	2012	Postpartum anaemia. Are we vigilant enough?	Practising Midwife		exceluded	duplication
Eckhoff, L., M. Nielsen, S. Moeller and A. Knoop	2011	TAXTOX - a retrospective study regarding the side effects of docetaxel given as part of the adjuvant treatment to patients with primary breast cancer in Denmark from 2007 to 2009	Acta Oncol	10.3109/0284186x.2011.602111	excluded at abstract screening stage
Economou, D.	2014	Palliative care needs of cancer survivors	Semin Oncol Nurs	10.1016/j.soncn.2014.08.008	excluded at abstract screening stage
Edd, E. M. and S. Flores	2009	Sleepiness or excessive daytime somnolence	Geriatr Nurs	10.1016/j.gerinurse.2008.11.004	excluded at abstract screening stage
Eddy, L., L. Khastou, K. F. Cook and D. Amtmann	2011	Item selection in self-report measures for children and adolescents with disabilities: lessons from cognitive interviews	J Pediatr Nurs	10.1016/j.pedn.2010.07.004	excluded at abstract screening stage
Edéll-Gustafsson, U. M.	2002	Sleep quality and responses to insufficient sleep in women on different work shifts	J Clin Nurs	10.1046/j.1365-2702.2002.00574.x	excluded at abstract screening stage
Edéll-Gustafsson, U., E. Svanborg and E. Swahn	2006	A gender perspective on sleeplessness behavior, effects of sleep loss, and coping resources in patients with stable coronary artery disease	Heart Lung	10.1016/j.hrtlng.2005.09.008	excluded at abstract screening stage
Edwards, M.	2011	Bronchiectasis	Practice Nurse		excluded at abstract screening stage
Ekman, I. and A. Ehrenberg	2002	Fatigue in chronic heart failure--does gender make a difference?	Eur J Cardiovasc Nurs	10.1016/s1474-5151(01)00016-0	excluded at abstract screening stage
Ekman, I. and A. Ehrenberg (2002). Fatigue in chronic heart failure - Does gender make a difference? European Journal of Cardiovascular Nursing.					excluded at abstract screening stage
Ekström, M., S. F. Allingham, K. Eagar, P. Yates, C. Johnson and D. C. Currow	2016	Breathlessness During the Last Week of Life in Palliative Care: An Australian Prospective, Longitudinal Study	J Pain Symptom Manage	10.1016/j.jpainsymman.2015.12.311	excluded at abstract screening stage
Ekwochi, U., I. N. Asinobi, C. Ifediora, I. K. Ndu, S. K. Onah, O. F. Amadi and C. D. I. Osuorah	2020	Caring for the sick newborns in nurseries in a developing setting: Evaluation of the psychosocial burden on caregivers	JOURNAL OF CLINICAL NEONATOLOGY	10.4103/jcn.JCN_93_19	excluded at abstract screening stage
El ahrache, K. and D. Imbeau	2009	Comparison of rest allowance models for static muscular work	International Journal of Industrial Ergonomics	10.1016/j.ergon.2008.10.012	excluded at abstract screening stage
El Ahrache, K. and D. L. Imbeau	2009	Comparison of rest allowance models for static muscular work	INTERNATIONAL JOURNAL OF INDUSTRIAL ERGONOMICS	10.1016/j.ergon.2008.10.012	excluded at abstract screening stage
El Bouazzaoui, A., E. Mukuka, S. Labrigui, S. Touzani, N. Houari, B. Boukatta and N. Kanjaa	2021	BURNOUT IN NURSES AT HASSAN II UNIVERSITY HOSPITAL IN FEZ MOROCCO: -RESULTS OF A PROSPECTIVE SURVEY	JOURNAL OF MEDICAL AND SURGICAL RESEARCH	10.46327/msrjg.1.000000000000209	excluded at abstract screening stage
El Majzoub, I., A. Qdaisat, P. S. Chaftari, S. J. Yeung, R. D. Sawaya, M. Jizzini, M. T. C. Carreras, H. Abunafeesa and A. F. Elsayem	2019	Association of emergency department admission and early inpatient palliative care consultation with hospital mortality in a comprehensive cancer center	Support Care Cancer	10.1007/s00520-018-4554-x	excluded at abstract screening stage
Elbarazi, I., T. Loney, S. Yousef and A. Elias	2017	Prevalence of and factors associated with burnout among health care professionals in Arab countries: a systematic review	BMC HEALTH SERVICES RESEARCH	10.1186/s12913-017-2319-8	excluded at abstract screening stage
Elbarazi, I., T. Loney, S. Yousef and A. Elias	2017	Prevalence of and factors associated with burnout among health care professionals in Arab countries: a systematic review	BMC Health Services Research	10.1186/s12913-017-2319-8	exceluded	duplication
Elbarazi, I., T. Loney, S. Yousef and A. Elias	2017	Prevalence of and factors associated with burnout among health care professionals in Arab countries: a systematic review	BMC HEALTH SERVICES RESEARCH	10.1186/s12913-017-2319-8	excluded	review article
Eldred, S. and L. West	2005	HIV prevalence in older adults	Can Nurse		excluded at abstract screening stage
Elich, H., H. Riese and E. J. De Geus	2000	Waist circumference and VO2max are associated with metabolic and hemostatic risk in premenopausal nurses	Scand J Med Sci Sports	10.1034/j.1600-0838.2000.010004228.x	excluded at abstract screening stage
Elkins, G., W. Fisher, A. Johnson and J. Sliwinski	2012	Clinical hypnosis for the palliative care of cancer patients	Oncology (Williston Park)		excluded at abstract screening stage
Elliott, P. C., B. M. Murphy, K. A. Oster, M. R. Le Grande, R. O. Higgins and M. U. Worcester	2010	Changes in mood states after coronary artery bypass graft surgery	Eur J Cardiovasc Nurs	10.1016/j.ejcnurse.2009.11.010	excluded at abstract screening stage
Elliott, R., E. Yarad, S. Webb, K. Cheung, F. Bass, N. Hammond and D. Elliott	2019	Cognitive impairment in intensive care unit patients: A pilot mixed-methods feasibility study exploring incidence and experiences for recovering patients	AUSTRALIAN CRITICAL CARE	10.1016/j.aucc.2018.01.003	excluded at abstract screening stage
Elliott, T. R., R. Shewchuk, K. Hagglund, B. Rybarczyk and S. Harkins	1996	Occupational burnout, tolerance for stress, and coping among nurses in rehabilitation units	Rehabilitation Psychology	https://doi.org/10.1037/0090-5550.41.4.267	excluded at abstract screening stage
El-Metwally, A., J. J. Salminen, A. Auvinen, G. Macfarlane and M. Mikkelsson	2007	Risk factors for development of non-specific musculoskeletal pain in preteens and early adolescents: a prospective 1-year follow-up study	BMC Musculoskeletal Disorders	10.1186/1471-2474-8-46	excluded at abstract screening stage
El-Metwally, A., J. J. Salminen, A. Auvinen, H. Kautiainen and M. Mikkelsson	2006	Risk factors for traumatic and non-traumatic lower limb pain among preadolescents: a population-based study of Finnish schoolchildren	BMC Musculoskeletal Disorders	10.1186/1471-2474-7-3	excluded at abstract screening stage
Elphee, E. E.	2008	Caring for patients with chronic lymphocytic leukemia	Clin J Oncol Nurs	10.1188/08.Cjon.417-423	excluded at abstract screening stage
Elphee, E. E.	2008	Caring for patients with chronic lymphocytic leukemia	Clinical Journal of Oncology Nursing	10.1188/08.CJON.417-423	exceluded	duplication
Elshami, M., A. Yaseen, M. Alser, I. Al-Slaibi, H. Jabr, S. Ubaiat, A. Tuffaha, S. Khader, R. Khraishi, I. Jaber, Z. Abu Arafeh, S. Al-Madhoun, A. Alqattaa, A. Abd El Hadi, O. Barhoush, M. Hijazy, T. Eleyan, A. Alser, A. Abu Hziema, A. Shatat, F. Almakhtoob, B. Mohamad, W. Farhat, Y. Abuamra, H. Mousa, R. Adawi, A. Musallam, N. Abu-El-Noor and B. Bottcher	2021	Knowledge of ovarian cancer symptoms among women in Palestine: a national cross-sectional study	BMC PUBLIC HEALTH	10.1186/s12889-021-12044-5	excluded at abstract screening stage
Elshami, M., H. Abukmail, W. Aqel, M. Alser, I. Al-Slaibi, H. Shurrab, S. Qassem, F. D. Usrof, M. Alruzayqat, R. Nairoukh, A. Mansour, R. Kittaneh, N. Sawafta, Y. M. N. Habes, O. Ghanim, W. A. Aabed, O. Omar, M. Daraghmeh, J. Aljbour, R. Elian, A. Zuhour, H. Habes, M. Al-Dadah, N. Abu-El-Noor and B. Bottcher	2022	Awareness of Palestinians about lung cancer symptoms: a national cross-sectional study	BMC PULMONARY MEDICINE	10.1186/s12890-022-01923-1	excluded at abstract screening stage
Enderlin, C. A., E. A. Coleman, C. Cole, K. C. Richards, L. F. Hutchins and A. C. Sherman	2010	Sleep across chemotherapy treatment: a growing concern for women older than 50 with breast cancer	Oncol Nurs Forum	10.1188/10.Onf.461-468	excluded at abstract screening stage
Engkvist, I.-L., E. W. Hjelm, M. Hagberg, E. Menckel, L. Ekenvall and 刘改芬	2002	女护理人员中报告的因过度用力导致腰损伤的危险因素	世界医学杂志		excluded at abstract screening stage
English, C., J. R. Attia, J. Bernhardt, B. Bonevski, M. Burke, M. Galloway, G. J. Hankey, H. Janssen, S. Kuys, R. I. Lindley, E. Lynch, D. L. Marsden, M. Nilsson, E. R. Ramage, C. M. Said, N. J. Spratt, K. Zacharia, L. Macdonald-Wicks and A. Patterson	2021	Secondary Prevention of Stroke: Study Protocol for a Telehealth-Delivered Physical Activity and Diet Pilot Randomized Trial (ENAbLE-Pilot)	Cerebrovasc Dis	10.1159/000515689	excluded at abstract screening stage
Epp, K.	2012	Burnout in critical care nurses: a literature review	Dynamics (Pembroke, Ont.)		exceluded	duplication
Epstein, M., M. Soderstrom, M. Jirwe, P. Tucker and A. Dahlgren	2020	Sleep and fatigue in newly graduated nurses-Experiences and strategies for handling shiftwork	JOURNAL OF CLINICAL NURSING	10.1111/jocn.15076	exceluded	duplication
Epstein, M., M. Söderström, M. Jirwe, P. Tucker and A. Dahlgren	2020	Sleep and fatigue in newly graduated nurses-Experiences and strategies for handling shiftwork	J Clin Nurs	10.1111/jocn.15076	excluded at abstract screening stage
Epstein, M., M. Söderström, M. Jirwe, P. Tucker and A. Dahlgren	2020	Sleep and fatigue in newly graduated nurses—Experiences and strategies for handling shiftwork	Journal of Clinical Nursing	10.1111/jocn.15076	excluded at abstract screening stage
Epstein, M., M. Söderström, M. Jirwe, P. Tucker and A. Dahlgren	2020	Sleep and fatigue in newly graduated nurses—Experiences and strategies for handling shiftwork	Journal of Clinical Nursing	10.1111/jocn.15076	excelued	tool is not OFER
Erdem, Y. and V. Duyan	2011	A determination of the factors that affect the level of pediatric nurses' liking of children	Turkish Journal of Medical Sciences	10.3906/sag-1003-700	excluded at abstract screening stage
Erickson, J. M.	2004	Fatigue in adolescents with cancer: a review of the literature	Clin J Oncol Nurs	10.1188/04.Cjon.139-145	excluded at abstract screening stage
Erickson, J. M.	2004	Fatigue in adolescents with cancer: a review of the literature	Clinical journal of oncology nursing	10.1188/04.CJON.139-145	exceluded	duplication
Ericsson, C. R., H. Nordquist, V. Lindstrom and A. Rudman	2021	Finnish paramedics' professional quality of life and associations with assignment experiences and defusing use - a cross-sectional study	BMC PUBLIC HEALTH	10.1186/s12889-021-11851-0	exceluded	duplication
Ericsson, C. R., H. Nordquist, V. Lindström and A. Rudman	2021	Finnish paramedics' professional quality of life and associations with assignment experiences and defusing use - a cross-sectional study	BMC Public Health	10.1186/s12889-021-11851-0	excluded at abstract screening stage
Ericsson, C. R., V. Lindstrom, A. Rudman and H. Nordquist	2022	Paramedics' perceptions of job demands and resources in Finnish emergency medical services: a qualitative study	BMC HEALTH SERVICES RESEARCH	10.1186/s12913-022-08856-9	exceluded	duplication
Ericsson, C. R., V. Lindström, A. Rudman and H. Nordquist	2022	Paramedics' perceptions of job demands and resources in Finnish emergency medical services: a qualitative study	BMC Health Serv Res	10.1186/s12913-022-08856-9	excluded at abstract screening stage
Eriksen, S., C. L. Gay and A. Lerdal	2016	Acute phase factors associated with the course of depression during the first 18 months after first-ever stroke	DISABILITY AND REHABILITATION	10.3109/09638288.2015.1009181	excluded at abstract screening stage
Eriksen, W.	2006	Work factors as predictors of persistent fatigue: a prospective study of nurses' aides	Occup Environ Med	10.1136/oem.2005.019729	excluded at abstract screening stage
Eriksen, W.	2006	Work factors as predictors of persistent fatigue: a prospective study of nurses' aides	OCCUPATIONAL AND ENVIRONMENTAL MEDICINE	10.1136/oem.2005.019729	exceluded	duplication
Eriksen, W.	2006	Work factors as predictors of persistent fatigue: A prospective study of nurses' aides	Occupational and Environmental Medicine	10.1136/oem.2005.019729	exceluded	duplication
Eriksen, W.	2006	Work factors as predictors of persistent fatigue: a prospective study of nurses' aides	Occup Environ Med	10.1136/oem.2005.019729	excelued	tool is not OFER
Eriksen, W. and D. Bruusgaard	2004	Do physical leisure time activities prevent fatigue? A 15 month prospective study of nurses' aides	Br J Sports Med	10.1136/bjsm.2002.004390	excluded at abstract screening stage
Eriksen, W. and D. Bruusgaard	2004	Do physical leisure time activities prevent fatigue? A 15 month prospective study of nurses' aides	BRITISH JOURNAL OF SPORTS MEDICINE	10.1136/bjsm.2002.004390	exceluded	duplication
Eriksen, W. and D. Bruusgaard	2004	Do physical leisure time activities prevent fatigue? A 15 month prospective study of nurses' aides	British Journal of Sports Medicine	10.1136/bjsm.2002.004390	exceluded	duplication
Ernersson, ?., T. Lindstr?m, F. H. Nystr?m and G. H. Frisman	2010	Young healthy individuals develop lack of energy when adopting an obesity provoking behaviour for 4 weeks: a phenomenological analysis	Scandinavian Journal of Caring Sciences	10.1111/j.1471-6712.2009.00750.x	exceluded	duplication
Ernersson, A., T. Lindstrom, F. H. Nystrom and G. H. Frisman	2010	Young healthy individuals develop lack of energy when adopting an obesity provoking behaviour for 4 weeks: a phenomenological analysis	SCANDINAVIAN JOURNAL OF CARING SCIENCES	10.1111/j.1471-6712.2009.00750.x	exceluded	duplication
Ernersson, A., T. Lindström, F. H. Nyström and G. H. Frisman	2010	Young healthy individuals develop lack of energy when adopting an obesity provoking behaviour for 4 weeks: a phenomenological analysis	Scand J Caring Sci	10.1111/j.1471-6712.2009.00750.x	excluded at abstract screening stage
Ervin, J. N., J. M. Kahn, T. R. Cohen and L. R. Weingart	2018	Teamwork in the intensive care unit	American Psychologist	https://doi.org/10.1037/amp0000247	excluded at abstract screening stage
Eryilmaz, G., E. Ege and H. Zincir	2004	Factors affecting sexual life during pregnancy in eastern Turkey	Gynecol Obstet Invest	10.1159/000075582	excluded at abstract screening stage
Esbensen, B. A., B. Thomé and T. Thomsen	2012	Dependency in elderly people newly diagnosed with cancer--a mixed-method study	Eur J Oncol Nurs	10.1016/j.ejon.2011.04.011	excluded at abstract screening stage
EscribÀ‐AgÜIr, V., S. PÉRez‐Hoyos and F. Bolumar	1993	Effects of work organization on the mental health of nursing staff	Journal of Nursing Management	10.1111/j.1365-2834.1993.tb00176.x	excluded at abstract screening stage
Esmaeili, R., M. Shakerian, S. V. Esmaeili, M. Jalali, A. B. Pouya and A. Karimi	2023	A multicomponent quasi-experimental ergonomic interventional study: long-term parallel four-groups interventions	BMC MUSCULOSKELETAL DISORDERS	10.1186/s12891-023-06220-4	excluded at abstract screening stage
Esplen, M. J., J. H. Wong, M. L. S. Vachon and Y. Leung	2022	A Continuing Educational Program Supporting Health Professionals to Manage Grief and Loss	CURRENT ONCOLOGY	10.3390/curroncol29030123	excluded at abstract screening stage
Esplen, M. J., J. Wong, M. L. S. Vachon and Y. Leung	2022	A Continuing Educational Program Supporting Health Professionals to Manage Grief and Loss	Curr Oncol	10.3390/curroncol29030123	excluded at abstract screening stage
Esplen, M. J., J. Wong, M. L. S. Vachon and Y. Leung	2022	A Continuing Educational Program Supporting Health Professionals to Manage Grief and Loss	Current Oncology	10.3390/curroncol29030123	exceluded	duplication
Estryn-Béhar, M. and N. Bonnet	2000	Night work in hospital with 8-hour, 10-hour or 12-hour nights	Archives des Maladies Professionnelles et de Medecine du Travail		excluded at abstract screening stage
Etzel, R. and R. Rylander	1999	Indoor mold and Children's health	Environ Health Perspect	10.1289/ehp.107-1566224	excluded at abstract screening stage
Eunju, C. and A. M. Henneghan	2022	Comparing Fatigue, Loneliness, Daytime Sleepiness, and Stress in Younger and Older Breast Cancer Survivors: A Cross-Sectional Analysis	Clinical Journal of Oncology Nursing	10.1188/22.CJON.155-164	excluded at abstract screening stage
Evangelista, L. S., D. K. Moser, C. Westlake, N. Pike, A. Ter-Galstanyan and K. Dracup	2008	Correlates of fatigue in patients with heart failure	Prog Cardiovasc Nurs	10.1111/j.1751-7117.2008.07275.x	excluded at abstract screening stage
Evangelista, L. S., D. K. Moser, C. Westlake, N. Pike, A. Ter-Galstanyan and K. Dracup	2008	Correlates of fatigue in patients with heart failure	Progress in Cardiovascular Nursing	10.1111/j.1751-7117.2008.07275.x	exceluded	duplication
Evanoff, B., D. Grayson, S. Boxerman, P. Potter, L. Wolf, G. Sorock and C. Dunagan (2005). Do transient working conditions trigger medical errors? Healthcare Systems Ergonomics and Patient Safety: Human Factor, a Bridge Between Care and Cure - Proceedings of the International Conference HEPS 2005.					excluded at abstract screening stage
Evers, A. W. M., F. W. Kraaimaat, P. L. C. M. Van Riel and A. J. L. De Jong	2002	Tailored cognitive-behavioral therapy in early rheumatoid arthritis for patients at risk: A randomized controlled trial	Pain	10.1016/S0304-3959(02)00274-9	excluded at abstract screening stage
Evers, A. W., F. W. Kraaimaat, P. L. van Riel and A. J. de Jong	2002	Tailored cognitive-behavioral therapy in early rheumatoid arthritis for patients at risk: a randomized controlled trial	Pain	10.1016/s0304-3959(02)00274-9	excluded at abstract screening stage
Eyi, S. and I. Eyi	2020	Nursing Students' Occupational Health and Safety Problems in Surgical Clinical Practice	SAGE OPEN	10.1177/2158244020901801	excluded at abstract screening stage
Fadhil, A. A., A. H. Abdulhussein, M. A. Salim, A. A. Amir, S. D. Noori, B. S. Mahmood, N. H. Sayyid, S. A. Hamood and W. H. Al-Janabi	2022	Linking PTSD with Empathy in Hospital Staff: A cross-sectional study focusing on Surgical Department in Iraqi Hospitals	Revista de Psiquiatria Clinica	10.15761/0101-60830000000482	excluded at abstract screening stage
Fadhil, A. A., A. H. Abdulhussein, M. A. Salim, A. A. Amir, S. D. Noori, B. S. Mahmood, N. H. Sayyid, S. A. Hamood and W. H. Al-Janabi	2022	Linking PTSD with Empathy in Hospital Staff: A cross-sectional study focusing on Surgical Department in Iraqi Hospitals	Revista de Psiquiatria Clinica	10.15761/0101-60830000000482	excluded	unrelated to occupational fatigue
Fadhil, A. A., R. A. Obeid, M. A. Salim, A. A. Amir, S. D. Noori, B. S. Mahmood, N. H. Sayyid, S. A. Hamood and W. H. Al-janabi	2022	Linking PTSD with Empathy in Hospital Staff: A cross-sectional study focusing on Surgical Department in Iraqi Hospitals	ARCHIVES OF CLINICAL PSYCHIATRY	10.15761/0101-60830000000482	excluded at abstract screening stage
Fagard, K., J. Casaer, A. Wolthuis, J. Flamaing, K. Milisen, J. P. Lobelle, H. Wildiers and C. Kenis	2017	Value of geriatric screening and assessment in predicting postoperative complications in patients older than 70 years undergoing surgery for colorectal cancer	J Geriatr Oncol	10.1016/j.jgo.2017.07.008	excluded at abstract screening stage
Falk, K., K. Swedberg, F. Gaston-Johansson and I. Ekman	2007	Fatigue is a prevalent and severe symptom associated with uncertainty and sense of coherence in patients with chronic heart failure	Eur J Cardiovasc Nurs	10.1016/j.ejcnurse.2006.05.004	excluded at abstract screening stage
Falk, K., K. Swedberg, F. Gaston-Johansson and I. Ekman	2007	Fatigue is a prevalent and severe symptom associated with uncertainty and sense of coherence in patients with chronic heart failure	European Journal of Cardiovascular Nursing	10.1016/j.ejcnurse.2006.05.004	exceluded	duplication
Fallis, W. M., D. E. McMillan and M. P. Edwards	2011	Napping during night shift: practices, preferences, and perceptions of critical care and emergency department nurses	Crit Care Nurse	10.4037/ccn2011710	excluded at abstract screening stage
Fallis, W. M., D. E. McMillan and M. P. Edwards	2011	Napping During Night Shift: Practices, Preferences, and Perceptions of Critical Care and Emergency Department Nurses	CRITICAL CARE NURSE	10.4037/ccn2011710	exceluded	duplication
Fallis, W. M., D. E. McMillan and M. P. Edwards	2011	Napping during night shift: Practices, preferences, and perceptions of critical care and emergency department nurses	Critical Care Nurse	10.4037/ccn2011710	exceluded	duplication
Falvey, J. R., K. K. Mangione, A. Nordon-Craft, E. Cumbler, K. L. Burrows, J. E. Forster and J. E. Stevens-Lapsley	2019	Progressive Multicomponent Intervention for Older Adults in Home Health Settings Following Acute Hospitalization: Randomized Clinical Trial Protocol	Phys Ther	10.1093/ptj/pzz069	excluded at abstract screening stage
Falvey, J. R., K. K. Mangione, A. Nordon-Craft, E. Cumbler, K. L. Burrows, J. E. Forster and J. E. Stevens-Lapsley	2019	Progressive Multicomponent Intervention for Older Adults in Home Health Settings Following Acute Hospitalization: Randomized Clinical Trial Protocol	PHYSICAL THERAPY	10.1093/ptj/pzz069	exceluded	duplication
Falvey, J. R., K. K. Mangione, A. Nordon-Craft, E. Cumbler, K. L. Burrows, J. E. Forster and J. E. Stevens-Lapsley	2019	Progressive Multicomponent Intervention for Older Adults in Home Health Settings Following Acute Hospitalization: Randomized Clinical Trial Protocol	Physical Therapy	10.1093/ptj/pzz069	exceluded	duplication
Fang, J. B., C. J. Qiu, H. Q. Xu and G. Y. You	2013	A model for predicting acute and chronic fatigue in Chinese nurses	JOURNAL OF ADVANCED NURSING	10.1111/j.1365-2648.2012.06029.x	excluded at abstract screening stage
Fang, J. B., C. J. Qiu, H. Q. Xu and G. Y. You	2013	A model for predicting acute and chronic fatigue in Chinese nurses	JOURNAL OF ADVANCED NURSING	10.1111/j.1365-2648.2012.06029.x	excluded	not reported mean
Fang, J., C. Qiu, H. Xu and G. You	2013	A model for predicting acute and chronic fatigue in Chinese nurses	J Adv Nurs	10.1111/j.1365-2648.2012.06029.x	exceluded	duplication
Fang, J., C. Qiu, H. Xu and G. You	2013	A model for predicting acute and chronic fatigue in Chinese nurses	Journal of Advanced Nursing	10.1111/j.1365-2648.2012.06029.x	exceluded	duplication
Fang, J., W. Kunaviktikul, K. Olson, R. Chontawan and T. Kaewthummanukul	2008	Factors influencing fatigue in Chinese nurses	Nurs Health Sci	10.1111/j.1442-2018.2008.00407.x	excluded at abstract screening stage
Fang, J., W. Kunaviktikul, K. Olson, R. Chontawan and T. Kaewthummanukul	2008	Factors influencing fatigue in Chinese nurses	NURSING & HEALTH SCIENCES	10.1111/j.1442-2018.2008.00407.x	exceluded	duplication
Fang, J., W. Kunaviktikul, K. Olson, R. Chontawan and T. Kaewthummanukul	2008	Factors influencing fatigue in Chinese nurses	Nursing and Health Sciences	10.1111/j.1442-2018.2008.00407.x	exceluded	duplication
Fang, J., W. Kunaviktikul, K. Olson, R. Chontawan and T. Kaewthummanukul	2008	Factors influencing fatigue in Chinese nurses	Nurs Health Sci	10.1111/j.1442-2018.2008.00407.x	excluded	not reported mean
Fang, Jinbo; Qiu, Changjian; Xu, Huiqiong; You, Guiying	2013	A model for predicting acute and chronic fatigue in Chinese nurses	Journal of Advanced Nursing	10.1111/j.1365-2648.2012.06029.x	excluded	not reported mean
Farrell, D., M. Artom, W. Czuber-Dochan, L. P. Jelsness-Jorgensen, C. Norton and E. Savage	2020	Interventions for fatigue in inflammatory bowel disease	COCHRANE DATABASE OF SYSTEMATIC REVIEWS	10.1002/14651858.CD012005.pub2	exceluded	duplication
Farrell, D., M. Artom, W. Czuber-Dochan, L. P. Jelsness-Jørgensen, C. Norton and E. Savage	2020	Interventions for fatigue in inflammatory bowel disease	Cochrane Database Syst Rev	10.1002/14651858.CD012005.pub2	excluded at abstract screening stage
Fattori, A., M. Pedruzzi, C. Cantarella and M. Bonzini	2023	The burden in palliative care assistance: A comparison of psychosocial risks and burnout between inpatient hospice and home care services workers	Palliat Support Care	10.1017/s1478951521001887	excluded at abstract screening stage
Fattori, A., M. Pedruzzi, C. Cantarella and M. Bonzini	2023	The burden in palliative care assistance: A comparison of psychosocial risks and burnout between inpatient hospice and home care services workers	PALLIATIVE & SUPPORTIVE CARE	10.1017/S1478951521001887	exceluded	duplication
Fattori, A., M. Pedruzzi, C. Cantarella and M. Bonzini	2023	The burden in palliative care assistance: A comparison of psychosocial risks and burnout between inpatient hospice and home care services workers	Palliative and Supportive Care	10.1017/S1478951521001887	exceluded	duplication
Fawole, H. O., J. L. Riskowski, A. Dell'Isola, M. P. Steultjens, M. C. Nevitt, J. C. Torner, C. E. Lewis, D. T. Felson and S. F. M. Chastin	2020	Determinants of generalized fatigue in individuals with symptomatic knee osteoarthritis: The MOST Study	International Journal of Rheumatic Diseases	10.1111/1756-185X.13797	excluded at abstract screening stage
Fawole, H. O., J. L. Riskowski, A. Dell'Isola, M. P. Steultjens, M. C. Nevitt, J. C. Torner, C. E. Lewis, D. T. Felson and S. F. M. Chastin	2020	Determinants of generalized fatigue in individuals with symptomatic knee osteoarthritis: The MOST Study	International journal of rheumatic diseases	10.1111/1756-185X.13797	exceluded	duplication
Fay, D., R. Bagotyriute, T. Urbach, M. A. West and J. Dawson	2019	Differential effects of workplace stressors on innovation: An integrated perspective of cybernetics and coping	International Journal of Stress Management	https://doi.org/10.1037/str0000081	excluded at abstract screening stage
Feldman, R., A. Weller, L. Sirota and A. I. Eidelman	2003	Testing a family intervention hypothesis: The contribution of mother-infant skin-to-skin contact (kangaroo care) to family interaction, proximity, and touch	Journal of Family Psychology	https://doi.org/10.1037/0893-3200.17.1.94	excluded at abstract screening stage
Feldstein, A., B. Valanis and W. Vollmer	1993	The back injury prevention project pilot study: Assessing the effectiveness of back attack, an injury prevention program among nurses, aides, and orderlies	Journal of Occupational Medicine		excluded at abstract screening stage
Feldstein, A., B. Valanis, W. Vollmer, N. Stevens and C. Overton	1993	The Back Injury Prevention Project pilot study. Assessing the effectiveness of back attack, an injury prevention program among nurses, aides, and orderlies	J Occup Med		excluded at abstract screening stage
Feng, L. R., B. S. Wolff, N. Lukkahatai, A. Espina and L. N. Saligan	2017	Exploratory Investigation of Early Biomarkers for Chronic Fatigue in Prostate Cancer Patients Following Radiation Therapy	Cancer Nurs	10.1097/ncc.0000000000000381	excluded at abstract screening stage
Feng, L. R., B. S. Wolff, N. Lukkahatai, A. Espina and L. N. Saligan	2017	Exploratory Investigation of Early Biomarkers for Chronic Fatigue in Prostate Cancer Patients Following Radiation Therapy	CANCER NURSING	10.1097/NCC.0000000000000381	exceluded	duplication
Feng, L. R., B. S. Wolff, N. Lukkahatai, A. Espina and L. N. Saligan	2017	Exploratory investigation of early biomarkers for chronic fatigue in prostate cancer patients following radiation therapy	Cancer Nursing	10.1097/NCC.0000000000000381	exceluded	duplication
Feng, L. R., P. Juneau, J. M. Regan, J. Liwang, S. Alshawi, A. Wang and L. N. Saligan	2020	Brain-derived neurotrophic factor polymorphism Val66Met protects against cancer-related fatigue	Transl Psychiatry	10.1038/s41398-020-00990-4	excluded at abstract screening stage
Feng, L. R., T. Fuss, K. Dickinson, A. Ross and L. N. Saligan	2019	Co-Occurring Symptoms Contribute to Persistent Fatigue in Prostate Cancer	Oncology	10.1159/000494620	excluded at abstract screening stage
Feng, N. and X. K. Huang	2023	Investigation and analysis of high-risk factors of postpartum hemorrhage in singleton primiparous women: a cross-sectional study	INTERNATIONAL JOURNAL OF CLINICAL AND EXPERIMENTAL MEDICINE		excluded at abstract screening stage
Fennessy, M. M., A. M. Fink, A. L. Eckhardt, J. Jones, D. K. Kruse, K. J. VanderZwan, C. J. Ryan and J. J. Zerwic	2010	Gender differences in fatigue associated with acute myocardial infarction	J Cardiopulm Rehabil Prev	10.1097/HCR.0b013e3181d0c493	excluded at abstract screening stage
Fenwick, R., R. Price, T. Kershaw, R. Boddy and P. Chessum	2022	Advanced clinical practitioners' inter-shift need for recovery: a cross-sectional survey in emergency medicine	Br J Nurs	10.12968/bjon.2022.31.14.738	excluded at abstract screening stage
Ferber, R. and M. B. Pohl	2011	Changes in joint coupling and variability during walking following tibialis posterior muscle fatigue	JOURNAL OF FOOT AND ANKLE RESEARCH	10.1186/1757-1146-4-6	excluded at abstract screening stage
Fernandez, H. H., M. E. Trieschmann and J. H. Friedman	2003	Treatment of psychosis in Parkinson's disease: safety considerations	Drug Saf	10.2165/00002018-200326090-00004	excluded at abstract screening stage
Ferreira, L., K. Ribeiro, J. Jerez-Roig, J. R. T. Araújo and K. C. Lima	2019	Recurrent falls and risk factors among institutionalized older people	Cien Saude Colet	10.1590/1413-81232018241.35472016	excluded at abstract screening stage
Ferri, P., M. Guadi, L. Marcheselli, S. Balduzzi, D. Magnani and R. Di Lorenzo	2016	The impact of shift work on the psychological and physical health of nurses in a general hospital: a comparison between rotating night shifts and day shifts	Risk Manag Healthc Policy	10.2147/rmhp.S115326	excluded at abstract screening stage
Ferri, P., M. Guadi, L. Marcheselli, S. Balduzzi, D. Magnani and R. Di Lorenzo	2016	The impact of shift work on the psychological and physical health of nurses in a general hospital: a comparison between rotating night shifts and day shifts	RISK MANAGEMENT AND HEALTHCARE POLICY	10.2147/RMHP.S115326	exceluded	duplication
Ferri, P., M. Guadi, L. Marcheselli, S. Balduzzi, D. Magnani and R. Di Lorenzo	2016	The impact of shift work on the psychological and physical health of nurses in a general hospital: A comparison between rotating night shifts and day shifts	Risk Management and Healthcare Policy	10.2147/RMHP.S115326	exceluded	duplication
Ferry, O. R., E. C. Moloney, O. T. Spratt, G. F. M. Whiting and C. J. Bennett	2021	A virtual ward model of care for patients with COVID-19: Retrospective single-center clinical study	Journal of Medical Internet Research	10.2196/25518	excluded at abstract screening stage
Feyer, P.	2003	[Fatigue--still an unsolved problem]	Krankenpfl J		excluded at abstract screening stage
Field, E., L. Lingard, R. Cherry, J. A. Van Koughnett, S. DeLuca and T. Taylor	2021	The fatigue paradox: Team perceptions of physician fatigue	Medical Education	10.1111/medu.14591	excluded at abstract screening stage
Fietze, I.	2014	[Shift care nurses suffer more often from sleep disorders than the general population. A Charité physician introduces the topic. The sun and moon schedule contradiction]	Pflege Z		excluded at abstract screening stage
Fietze, I.	2014	[Shift care nurses suffer more often from sleep disorders than the general population. A Charité physician introduces the topic. The sun and moon schedule contradiction]	Pflege Zeitschrift		exceluded	duplication
Fifolato, T. M., H. C. B. Nardim, E. R. do Carmo Lopes, K. A. K. Suzuki, N. C. da Silva, F. de Souza Serenza and M. C. R. Fonseca	2021	Association between muscle strength, upper extremity fatigue resistance, work ability and upper extremity dysfunction in a sample of workers at a tertiary hospital	BMC Musculoskeletal Disorders	10.1186/s12891-021-04256-y	excluded at abstract screening stage
Figley, C. R.	2000	Editorial note	Traumatology: An International Journal	https://doi.org/10.1177/153476560000600101	excluded at abstract screening stage
Filipponi, C., S. F. M. Pizzoli, M. Masiero, I. Cutica and G. Pravettoni	2022	The Partial Mediator Role of Satisficing Decision-Making Style Between Trait Emotional Intelligence and Compassion Fatigue in Healthcare Professionals	Psychol Rep	10.1177/00332941221129127	excluded at abstract screening stage
Filipponi, C., S. F. M. Pizzoli, M. Masiero, I. Cutica and G. Pravettoni	2022	The Partial Mediator Role of Satisficing Decision-Making Style Between Trait Emotional Intelligence and Compassion Fatigue in Healthcare Professionals	PSYCHOLOGICAL REPORTS	10.1177/00332941221129127	exceluded	duplication
Filipponi, C., S. F. M. Pizzoli, M. Masiero, I. Cutica and G. Pravettoni	2022	The Partial Mediator Role of Satisficing Decision-Making Style Between Trait Emotional Intelligence and Compassion Fatigue in Healthcare Professionals	Psychol Rep	10.1177/00332941221129127	excluded	unrelated to occupational fatigue
Fillion, L., I. Tremblay, M. Truchon, D. Côté, C. W. Struthers and R. Dupuis	2007	Job satisfaction and emotional distress among nurses providing palliative care: Empirical evidence for an integrative occupational stress-model	International Journal of Stress Management	https://doi.org/10.1037/1072-5245.14.1.1	excluded at abstract screening stage
Fink, A. M., A. L. Eckhardt, M. M. Fennessy, J. Jones, D. Kruse, K. J. VanderZwan, C. J. Ryan and J. J. Zerwic	2010	Psychometric properties of three instruments to measure fatigue with myocardial infarction	West J Nurs Res	10.1177/0193945910371320	excluded at abstract screening stage
Fink, A. M., A. L. Eckhardt, M. M. Fennessy, J. Jones, D. Kruse, K. J. VanderZwan, C. J. Ryan and J. J. Zerwic	2010	Psychometric Properties of Three Instruments to Measure Fatigue With Myocardial Infarction	WESTERN JOURNAL OF NURSING RESEARCH	10.1177/0193945910371320	exceluded	duplication
Fink, A. M., R. C. Gonzalez, T. Lisowski, M. Pini, G. Fantuzzi, W. C. Levy and M. R. Piano	2012	Fatigue, inflammation, and projected mortality in heart failure	J Card Fail	10.1016/j.cardfail.2012.07.003	excluded at abstract screening stage
Fink, A. M., S. L. Sullivan, J. J. Zerwic and M. R. Piano	2009	Fatigue with systolic heart failure	J Cardiovasc Nurs	10.1097/JCN.0b013e3181ae1e84	excluded at abstract screening stage
Finkenzeller, T., S. Lenhart, M. Reinwald, S. Lüth, L. M. Dendl, C. Paetzel, N. Szczypien, F. Klawonn, A. Von Meyer and A. G. Schreyer	2021	Risk to radiology staff for occupational COVID-19 infection in a high-risk and a low-risk region in Germany: Lessons from the "first wave"	RoFo Fortschritte auf dem Gebiet der Rontgenstrahlen und der Bildgebenden Verfahren	10.1055/a-1393-6668	excluded at abstract screening stage
Finlayson, K., C. Miaskowski, K. Alexander, W. H. Liu, B. Aouizerat, C. Parker, D. Maresco-Pennisi and H. Edwards	2017	Distinct Wound Healing and Quality-of-Life Outcomes in Subgroups of Patients With Venous Leg Ulcers With Different Symptom Cluster Experiences	J Pain Symptom Manage	10.1016/j.jpainsymman.2016.12.336	excluded at abstract screening stage
Finnegan, L., J. L. Shaver, S. N. Zenk, D. J. Wilkie and C. E. Ferrans	2010	The Symptom Cluster Experience Profile Framework	Oncology Nursing Forum	10.1188/10.ONF.E377-E386	excluded at abstract screening stage
Finnegan-John, J., A. Molassiotis, A. Richardson and E. Ream	2013	A systematic review of complementary and alternative medicine interventions for the management of cancer-related fatigue	Integr Cancer Ther	10.1177/1534735413485816	excluded at abstract screening stage
Fishbain, D. A., J. A. Hall, R. C. Risser and J. S. Gonzales	2009	Does pain cause the perception of fatigue in patients with chronic pain? Findings from studies for management of diabetic peripheral neuropathic pain with duloxetine	Pain Practice	10.1111/j.1533-2500.2009.00294.x	excluded at abstract screening stage
Flaks-Manov, N., J. W. Bai, C. Y. Zhang, A. Malpani, S. C. Ray and C. O. Taylor	2022	Assessing Associations Between COVID-19 Symptomology and Adverse Outcomes After Piloting Crowdsourced Data Collection: Cross-sectional Survey Study	JMIR FORMATIVE RESEARCH	10.2196/37507	excluded at abstract screening stage
Flaks-Manov, N., J. W. Bai, C. Zhang, A. Malpani, S. C. Ray and C. O. Taylor	2022	Assessing Associations Between COVID-19 Symptomology and Adverse Outcomes After Piloting Crowdsourced Data Collection: Cross-sectional Survey Study	JMIR FORMATIVE RESEARCH	10.2196/37507	excluded at abstract screening stage
Flemister, B.	2006	Be aware of compassion fatigue	J Wound Ostomy Continence Nurs	10.1097/00152192-200609000-00002	excluded at abstract screening stage
Flensner, G., A. M. Landtblom, O. Söderhamn and A. C. Ek	2013	Work capacity and health-related quality of life among individuals with multiple sclerosis reduced by fatigue: a cross-sectional study	BMC Public Health	10.1186/1471-2458-13-224	excluded at abstract screening stage
Flensner, G., A.-M. Landtblom, O. Söderhamn and A.-C. Ek	2013	Work capacity and health-related quality of life among individuals with multiple sclerosis reduced by fatigue: a cross-sectional study	BMC public health	10.1186/1471-2458-13-224	excluded at abstract screening stage
Fletcher, B. A., K. L. Schumacher, M. Dodd, S. M. Paul, B. A. Cooper, K. Lee, C. West, B. E. Aouizerat, P. S. Swift, W. Wara and C. Miaskowski	2009	Trajectories of fatigue in family caregivers of patients undergoing radiation therapy for prostate cancer	Res Nurs Health	10.1002/nur.20312	excluded at abstract screening stage
Fogelholm, M., E. Kronholm, K. Kukkonen-Harjula, T. Partonen, M. Partinen and M. Härmä	2007	Sleep-related disturbances and physical inactivity are independently associated with obesity in adults	International Journal of Obesity	10.1038/sj.ijo.0803663	excluded at abstract screening stage
Folden, S. and R. Tappen	2007	Factors influencing function and recovery following hip repair surgery	Orthop Nurs	10.1097/01.NOR.0000284652.83462.7e	excluded at abstract screening stage
Fonseca, M. G.	2006	Ergonomics and the relation to risks factors in occupational health	Revista Cubana de Enfermeria		excluded at abstract screening stage
Fordham, B., T. Sugavanam, K. Edwards, K. Hemming, J. Howick, B. Copsey, H. Lee, M. Kaidesoja, S. Kirtley, S. Hopewell, R. das Nair, R. Howard, P. Stallard, J. Hamer-Hunt, Z. Cooper, S. E. Lamb and T.-O. Cognitive Behav	2021	Cognitive-behavioural therapy for a variety of conditions: an overview of systematic reviews and panoramic meta-analysis	HEALTH TECHNOLOGY ASSESSMENT	10.3310/hta25090	excluded at abstract screening stage
Förster, C., M. G. Colombo, A. J. Wetzel, P. Martus and S. Joos	2022	Persisting Symptoms after COVID-19: Prevalence and Risk Factors in a Population-Based Cohort	Deutsches Arzteblatt International	10.3238/arztebl.m2022.0147	excluded at abstract screening stage
Forsyth, L. A., S. Lopez and K. A. Lewis	2022	Caring for sick kids: An integrative review of the evidence about the prevalence of compassion fatigue and effects on pediatric nurse retention	J Pediatr Nurs	10.1016/j.pedn.2021.12.010	excluded at abstract screening stage
Forsyth, L. A., S. Lopez and K. A. Lewis	2022	Caring for sick kids: An integrative review of the evidence about the prevalence of compassion fatigue and effects on pediatric nurse retention	JOURNAL OF PEDIATRIC NURSING-NURSING CARE OF CHILDREN & FAMILIES	10.1016/j.pedn.2021.12.010	exceluded	duplication
Foster, S.	2023	Should tiredness be a trigger for action?	British Journal of Nursing	10.12968/bjon.2023.32.7.347	excluded at abstract screening stage
Foubert, J. and G. Vaessen	2005	Nausea: The neglected symptom?	European Journal of Oncology Nursing	10.1016/j.ejon.2004.03.006	excluded at abstract screening stage
Fouladbakhsh, J. M. and M. Stommel	2010	Gender, symptom experience, and use of complementary and alternative medicine practices among cancer survivors in the U.S. cancer population	Oncol Nurs Forum	10.1188/10.Onf.E7-e15	excluded at abstract screening stage
Fox, C. B., A. K. Treadway, A. T. Blaszczyk and R. B. Sleeper	2009	ReviewsOf therapeutics megestrol acetate and mirtazapine for the treatment of unplanned weight loss in the elderly	Pharmacotherapy	10.1592/phco.29.4.383	excluded at abstract screening stage
Frakes, M. A. and J. G. Kelly	2004	Shift length and on-duty rest patterns in rotor-wing air medical programs	Air Med J	10.1016/j.amj.2004.08.027	excluded at abstract screening stage
Frakes, M. A. and J. G. Kelly	2004	Shift length and on-duty rest patterns in rotor-wing air medical programs	Air Medical Journal	10.1016/j.amj.2004.08.027	exceluded	duplication
Francis-Wenger, H.	2023	Exploring compassion satisfaction and compassion fatigue in emergency nurses: a mixed-methods study	Emerg Nurse	10.7748/en.2023.e2164	excluded at abstract screening stage
Francis-Wenger, H.	2023	Exploring compassion satisfaction and compassion fatigue in emergency nurses: a mixed-methods study	Emerg Nurse	10.7748/en.2023.e2164	excluded	unrelated to occupational fatigue
Frank, D. I. and S. P. Karioth	2006	Measuring compassion fatigue in public health nurses providing assistance to hurricane victims	Southern Online Journal of Nursing Research		excluded at abstract screening stage
Franza, F., G. Del Buono and F. Pellegrino	2015	Psychiatric caregiver stress: clinical implications of compassion fatigue	Psychiatr Danub		excluded at abstract screening stage
Franza, F., G. Del Buono and F. Pellegrino	2015	Psychiatric caregiver stress: clinical implications of compassion fatigue	Psychiatria Danubina		exceluded	duplication
Fraser, C., J. Mahoney and J. McGurl	2008	Correlates of sexual dysfunction in men and women with multiple sclerosis	J Neurosci Nurs	10.1097/01376517-200810000-00010	excluded at abstract screening stage
Frazier, L. M., A. L. Golbeck and L. Lipscomb	2001	Medically recommended cessation of employment among pregnant women in Georgia	Obstet Gynecol	10.1016/s0029-7844(01)01327-8	excluded at abstract screening stage
Frazier, L. M., A. L. Golbeck and L. Lipscomb	2001	Medically recommended cessation of employment among pregnant women in Georgia	Obstetrics and Gynecology	10.1016/S0029-7844(01)01327-8	exceluded	duplication
Frazier, L. M., A. L. Goldbeck and L. Libscomb	2001	Medically recommended cessation of employment among pregnant women in Georgia	OBSTETRICS AND GYNECOLOGY	10.1016/S0029-7844(01)01327-8	excluded at abstract screening stage
Freij, M., M. Al Qadire, M. Khadra, A. L. M, W. Tuqan, M. Al Faqih, A. Innabi, A. M. Batiha, F. Alhalaiqa and A. Abd El-Razek	2018	Awareness and Knowledge of Ovarian Cancer Symptoms and Risk Factors: A Survey of Jordanian Women	Clin Nurs Res	10.1177/1054773817704749	excluded at abstract screening stage
Freitag, S., I. Fincke-Junod, R. Seddouki, M. Dulon, I. Hermanns, J. F. Kersten, T. J. Larsson and A. Nienhaus	2012	Frequent Bending-An Underestimated Burden in Nursing Professions	ANNALS OF OCCUPATIONAL HYGIENE	10.1093/annhyg/mes002	excluded at abstract screening stage
Friganovi?, A., I. Kova?evi?, B. Ili?, M. ?ulec, V. Krik?i? and C. G. Bile	2017	Healthy settings in hospital - How to prevent burnout syndrome in nurses: Literature review	Acta Clinica Croatica	10.20471/acc.2017.56.02.13	exceluded	duplication
Friganovic, A., I. Kovacevic, B. Ilic, M. Zulec, V. Kriksic and C. G. Bile	2017	HEALTHY SETTINGS IN HOSPITAL - HOW TO PREVENT BURNOUT SYNDROME IN NURSES: LITERATURE REVIEW	ACTA CLINICA CROATICA	10.20471/acc.2017.56.02.13	excluded at abstract screening stage
Friganovic, A., I. Kovacevic, B. Ilic, M. Zulec, V. Kriksic and C. G. Bile	2017	HEALTHY SETTINGS IN HOSPITAL - HOW TO PREVENT BURNOUT SYNDROME IN NURSES: LITERATURE REVIEW	ACTA CLINICA CROATICA	10.20471/acc.2017.56.02.13	excluded	review article
Friganović, A., I. Kovačević, B. Ilić, M. Žulec, V. Krikšić and C. Grgas Bile	2017	Healthy Settings in Hospital - How to Prevent Burnout Syndrome in Nurses: Literature Review	Acta Clin Croat	10.20471/acc.2017.56.02.13	excluded at abstract screening stage
Fritschi, C., L. Quinn, E. D. Hacker, S. M. Penckofer, E. Wang, M. Foreman and C. E. Ferrans	2012	Fatigue in Women With Type 2 Diabetes	DIABETES EDUCATOR	10.1177/0145721712450925	excluded at abstract screening stage
Fruggiero, F., M. Fera, A. Lambiase and M. Miranda (2019). What Humans Act in Robotic Surgery. IEEE International Conference on Industrial Engineering and Engineering Management, IEEE Computer Society.					excluded at abstract screening stage
Fruggiero, F., M. Fera, A. Lambiase, M. Miranda and Ieee (2018). What Humans Act in Robotic Surgery. 2018 IEEE INTERNATIONAL CONFERENCE ON INDUSTRIAL ENGINEERING AND ENGINEERING MANAGEMENT (IEEE IEEM): 1035-1040.					excluded at abstract screening stage
Fukumori, T., A. Miyazaki, C. Takaba, S. Taniguchi and M. Asai	2018	Cognitive reactions of nurses exposed to cancer patients' traumatic experiences: A qualitative study to identify triggers of the onset of compassion fatigue	Psychooncology	10.1002/pon.4555	excluded at abstract screening stage
Fukuoka, Y., M. S. Bender, J. Choi, P. Gonzalez and S. Arai	2014	Gender differences in lay knowledge of type 2 diabetes symptoms among community-dwelling Caucasian, Latino, Filipino, and Korean adults - DiLH survey	Diabetes Educ	10.1177/0145721714550693	excluded at abstract screening stage
Fuller-Tyszkiewicz, M., T. Karvounis, R. Pemberton, L. Hartley-Clark and B. Richardson	2017	Determinants of depressive mood states in everyday life: An experience sampling study	Motivation & Emotion	10.1007/s11031-017-9620-z	excluded at abstract screening stage
Funderburk, J. S., B. A. Levandowski, M. N. Wittink and W. R. Pigeon	2020	Team communication within integrated primary care in the context of suicide prevention: A mixed methods preliminary examination	Psychological Services	https://doi.org/10.1037/ser0000287	excluded at abstract screening stage
Fung, T. T., I. M. Lee, E. Struijk, F. R. Artalejo, W. C. Willett and E. Lopez-Garcia	2023	Physical Activity and Risk of Frailty in U.S. Women 60 Yr and Older	Med Sci Sports Exerc	10.1249/mss.0000000000003046	excluded at abstract screening stage
Funk, M., J. T. Clark, T. J. Bauld, J. C. Ott and P. Coss	2014	Attitudes and practices related to clinical alarms	Am J Crit Care	10.4037/ajcc2014315	excluded at abstract screening stage
Furuyashiki, A., K. Tabuchi, K. Norikoshi, T. Kobayashi and S. Oriyama	2019	A comparative study of the physiological and psychological effects of forest bathing (Shinrin-yoku) on working age people with and without depressive tendencies	Environ Health Prev Med	10.1186/s12199-019-0800-1	excluded at abstract screening stage
Furuyashiki, A., K. Tabuchi, K. Norikoshi, T. Kobayashi and S. Oriyama	2019	A comparative study of the physiological and psychological effects of forest bathing (Shinrin-yoku) on working age people with and without depressive tendencies	ENVIRONMENTAL HEALTH AND PREVENTIVE MEDICINE	10.1186/s12199-019-0800-1	exceluded	duplication
Gabrielle, S., D. Jackson and J. Mannix	2008	Older women nurses: health, ageing concerns and self-care strategies	J Adv Nurs	10.1111/j.1365-2648.2007.04530.x	excluded at abstract screening stage
Gabrielle, S., D. Jackson and J. Mannix	2008	Older women nurses: Health, ageing concerns and self-care strategies	Journal of Advanced Nursing	10.1111/j.1365-2648.2007.04530.x	exceluded	duplication
Gagnon, A. J., G. Leduc, K. Waghorn, H. Yang and R. W. Platt	2005	In-hospital formula supplementation of healthy breastfeeding newborns	J Hum Lact	10.1177/0890334405280835	excluded at abstract screening stage
Galanis, P., A. Katsiroumpa, I. Vraka, V. Chrysagi, O. Siskou, O. Konstantakopoulou, T. Katsoulas, P. Gallos and D. Kaitelidou	2023	Prevalence and risk factors of adverse effects after the first COVID-19 booster dose: evidence from Greece	Vacunas	10.1016/j.vacun.2023.05.005	excluded at abstract screening stage
Galanis, P., D. Fragkou, D. Kaitelidou, A. Kalokairinou and T. A. Katsoulas	2019	Risk factors for occupational stress among Greek police officers	POLICING-AN INTERNATIONAL JOURNAL OF POLICE STRATEGIES & MANAGEMENT	10.1108/PIJPSM-09-2018-0131	excluded at abstract screening stage
Galiano-Castillo, N., A. Ariza-García, I. Cantarero-Villanueva, C. Fernández-Lao, L. Díaz-Rodríguez and M. Arroyo-Morales	2014	Depressed mood in breast cancer survivors: associations with physical activity, cancer-related fatigue, quality of life, and fitness level	Eur J Oncol Nurs	10.1016/j.ejon.2013.10.008	excluded at abstract screening stage
Gall, H.	1996	The basis of cancer fatigue: where does it come from?	Eur J Cancer Care (Engl)	10.1111/j.1365-2354.1996.tb00249.x	excluded at abstract screening stage
Gallo, A. M. and K. A. Lee	2008	Sleep characteristics in hospitalized antepartum patients	J Obstet Gynecol Neonatal Nurs	10.1111/j.1552-6909.2008.00297.x	excluded at abstract screening stage
Gallo, T., C. W. Heise, R. L. Woosley, J. E. Tisdale, C. C. Antonescu, S. M. Gephart and D. C. Malone	2022	Clinician Satisfaction With Advanced Clinical Decision Support to Reduce the Risk of Torsades de Pointes	J Patient Saf	10.1097/pts.0000000000000996	excluded at abstract screening stage
Gallo, T., C. W. Heise, R. L. Woosley, J. E. Tisdale, C. C. Antonescu, S. M. Gephart and D. C. Malone	2022	Clinician Satisfaction With Advanced Clinical Decision Support to Reduce the Risk of Torsades de Pointes	JOURNAL OF PATIENT SAFETY	10.1097/PTS.0000000000000996	exceluded	duplication
Gapinski, M. A. and D. M. Zucker	2005	Factors influencing the development of a hepatitis C exercise protocol: a literature review	Gastroenterol Nurs	10.1097/00001610-200505001-00003	excluded at abstract screening stage
Gapinski, M. A. and D. M. Zucker	2005	Factors influencing the development of a hepatitis C exercise protocol: a literature review	Gastroenterology nursing : the official journal of the Society of Gastroenterology Nurses and Associates		exceluded	duplication
Garakyaraghi, M., M. Givi, M. Moeini and A. Eshghinezhad	2014	Qualitative study of women's experience after therapeutic massage	Iran J Nurs Midwifery Res		excluded at abstract screening stage
Garbee, D. D., S. S. Pierce and J. Manning	2017	Opportunistic Fungal Infections in Critical Care Units	Crit Care Nurs Clin North Am	10.1016/j.cnc.2016.09.011	excluded at abstract screening stage
Gardner, D. L. and B. Campbell	1991	Assessing postpartum fatigue	MCN Am J Matern Child Nurs	10.1097/00005721-199109000-00009	excluded at abstract screening stage
Garmy, P., E. K. Clausson, P. Nyberg and U. Jakobsson	2014	Overweight and television and computer habits in Swedish school-age children and adolescents: A cross-sectional study	NURSING & HEALTH SCIENCES	10.1111/nhs.12076	excluded at abstract screening stage
Garrigues, L., I. Soulé and A. L. Vermeesch	2022	Nursing Students and the Human Body: Application of an Ethics Pilot Project	Int J Environ Res Public Health	10.3390/ijerph191811603	excluded at abstract screening stage
Gaughan, M. R., M. Kwon, E. Park and C. Jungquist	2022	Nurses' Experience and Perception of Technology Use in Practice: A Qualitative Study Using an Extended Technology Acceptance Model	Comput Inform Nurs	10.1097/cin.0000000000000850	excluded at abstract screening stage
Gaugler, J. E., W. C. Given, J. Linder, R. Kataria, G. Tucker and W. F. Regine	2008	Work, gender, and stress in family cancer caregiving	Support Care Cancer	10.1007/s00520-007-0331-y	excluded at abstract screening stage
Gauvin-Lepage, J., D. Friedman, L. Grilli, M. Sufrategui, C. De Matteo, G. L. Iverson and I. Gagnon	2020	Effectiveness of an Exercise-Based Active Rehabilitation Intervention for Youth Who Are Slow to Recover After Concussion	CLINICAL JOURNAL OF SPORT MEDICINE	10.1097/JSM.0000000000000634	excluded at abstract screening stage
Gazica, M. W. and S. Pindek	2022	How does caring for patients affect work interference with life in nurses? A daily diary study	International Journal of Stress Management	https://doi.org/10.1037/str0000248	excluded at abstract screening stage
Ge, L., R. S. D'Souza, T. Oh, A. Vincent, A. B. Mohabbat, J. Eldrige, L. Jiang, M. O. Whipple, S. J. McAllister, Z. Wang, W. Qu and W. D. Mauck	2019	Tobacco Use in Fibromyalgia Is Associated With Cognitive Dysfunction: A Prospective Questionnaire Study	Mayo Clin Proc Innov Qual Outcomes	10.1016/j.mayocpiqo.2018.12.002	excluded at abstract screening stage
Geelan-Hansen, K., S. Anne and M. S. Benninger	2018	Burnout in Otolaryngology–Head and Neck Surgery: A Single Academic Center Experience	Otolaryngology - Head and Neck Surgery (United States)	10.1177/0194599818774740	excluded at abstract screening stage
Geenen, R. and E. Dures	2019	A biopsychosocial network model of fatigue in rheumatoid arthritis: a systematic review	Rheumatology (Oxford)	10.1093/rheumatology/kez403	excluded at abstract screening stage
Geese, F., S. Zwakhalen, B. Lucien and S. Hahn	2022	Job satisfaction of advanced practice nurses in cancer care: A systematic review	EUROPEAN JOURNAL OF ONCOLOGY NURSING	10.1016/j.ejon.2021.102089	excluded at abstract screening stage
Gehrman, P. R., S. N. Garland, L. A. Matura and J. Mao	2017	Insomnia in breast cancer: Independent symptom or symptom cluster?	Palliat Support Care	10.1017/s1478951516000900	excluded at abstract screening stage
Geiger Brown, J., M. Wieroney, L. Blair, S. Zhu, J. Warren, S. M. Scharf and P. S. Hinds	2014	Measuring subjective sleepiness at work in hospital nurses: validation of a modified delivery format of the Karolinska Sleepiness Scale	Sleep Breath	10.1007/s11325-013-0935-z	excluded at abstract screening stage
Geiger-Brown, J. and A. M. Trinkoff	2010	Is it time to pull the plug on 12-hour shifts? Part 3. Harm reduction strategies if keeping 12-hour shifts	Journal of Nursing Administration	10.1097/NNA.0b013e3181ee4295	excluded at abstract screening stage
George, N. M., L. Ramamoorthy, S. Satheesh and K. M. Jayapragasam	2021	Gender divides in the clinical profiles of patients with acute myocardial infarction at a tertiary care center in South India	J Family Community Med	10.4103/jfcm.JFCM_443_20	excluded at abstract screening stage
George, N. M., L. Ramamoorthy, S. Satheesh and K. M. Jayapragasam	2021	Gender divides in the clinical profiles of patients with acute myocardial infarction at a tertiary care center in South India	JOURNAL OF FAMILY AND COMMUNITY MEDICINE	10.4103/jfcm.JFCM_443_20	exceluded	duplication
Georgopoulou, S., L. Prothero, H. Lempp, J. Galloway and J. Sturt	2016	Motivational interviewing: relevance in the treatment of rheumatoid arthritis?	RHEUMATOLOGY	10.1093/rheumatology/kev379	excluded at abstract screening stage
Gergis, M., A. Bekhet, M. Kozlowski-Gibson, C. Hovland, C. Dahlin, M. Ent and J. Thoman	2023	Resourcefulness and stress among hospice and palliative nurses: the role of positive thinking	INTERNATIONAL JOURNAL OF PALLIATIVE NURSING	10.12968/ijpn.2023.29.2.91	excluded at abstract screening stage
Germine, L. T., J. Joormann, E. Passell, L. A. Rutter, L. Scheuer, P. Martini, I. Hwang, S. Lee, N. Sampson, D. M. Barch, S. L. House, F. L. Beaudoin, X. An, J. S. Stevens, D. Zeng, S. D. Linnstaedt, T. Jovanovic, G. D. Clifford, T. C. Neylan, S. L. Rauch, C. Lewandowski, P. L. Hendry, S. Sheikh, A. B. Storrow, P. I. Musey, C. W. Jones, B. E. Punches, M. E. McGrath, J. L. Pascual, K. Mohiuddin, C…	2022	Neurocognition after motor vehicle collision and adverse post-traumatic neuropsychiatric sequelae within 8 weeks: Initial findings from the AURORA study	J Affect Disord	10.1016/j.jad.2021.10.104	excluded at abstract screening stage
Germine, L. T., J. Joormann, E. Passell, L. A. Rutter, L. Scheuer, P. Martini, I. Hwang, S. Lee, N. Sampson, D. M. Barch, S. L. House, F. L. Beaudoin, X. M. An, J. S. Stevens, D. L. Zeng, S. D. Linnstaedt, T. Jovanovic, G. D. Clifford, T. C. Neylan, S. L. Rauch, C. Lewandowski, P. L. Hendry, S. Sheikh, A. B. Storrow, P. I. Musey, C. W. Jones, B. E. Punches, M. E. McGrath, J. L. Pascual, K. Mohiud…	2022	Neurocognition after motor vehicle collision and adverse post-traumatic neuropsychiatric sequelae within 8 weeks: Initial findings from the AURORA study	JOURNAL OF AFFECTIVE DISORDERS	10.1016/j.jad.2021.10.104	excluded at abstract screening stage
Gervasi, L. and S. Basu	2009	Atrial septal defect devices used in the cardiac catheterization laboratory	Prog Cardiovasc Nurs	10.1111/j.1751-7117.2009.00040.x	excluded at abstract screening stage
Getachew, M., A. Lerdal, M. C. Småstuen, C. L. Gay, A. Aamodt, M. Tesfaye and M. F. Lindberg	2021	High levels of preoperative pain and fatigue are red flags for moderate-severe pain 12 months after total knee arthroplasty-A longitudinal cohort study	Musculoskeletal Care	10.1002/msc.1522	excluded at abstract screening stage
Getachew, M., A. Lerdal, M. C. Småstuen, C. L. Gay, A. Aamodt, M. Tesfaye and M. F. Lindberg	2021	High levels of preoperative pain and fatigue are red flags for moderate‐severe pain 12 months after total knee arthroplasty—A longitudinal cohort study	Musculoskeletal Care	10.1002/msc.1522	excluded at abstract screening stage
Getu, M. A., C. Chen, P. Wang, E. J. Kantelhardt and A. Addissie	2022	Quality of life and its influencing factors among breast cancer patients at Tikur Anbessa specialised hospital, Addis Ababa, Ethiopia	BMC Cancer	10.1186/s12885-022-09921-6	excluded at abstract screening stage
Getu, M. A., C. Y. Chen, P. P. Wang, E. J. Kantelhardt and A. Addissie	2022	Quality of life and its influencing factors among breast cancer patients at Tikur Anbessa specialised hospital, Addis Ababa, Ethiopia	BMC CANCER	10.1186/s12885-022-09921-6	excluded at abstract screening stage
GH, A. L., J. R. Hu, Z. J. Xu, P. Yao, X. Zhong, Y. C. Wang and Y. D. Lin	2022	Whether the start time of elective lung surgery impacts perioperative outcomes and cost?	Front Surg	10.3389/fsurg.2022.922198	excluded at abstract screening stage
Ghasemi, F., M. Babamiri and Z. Pashootan	2022	A comprehensive method for the quantification of medication error probability based on fuzzy SLIM	PLoS One	10.1371/journal.pone.0264303	excluded at abstract screening stage
Ghasemi, S., N. K. Mohammadi, F. M. Shahboulaghi, A. Ramezankhani and Y. Mehrabi	2019	Physical Health Status of the Elderly Living at Home in Tehran City, Iran	SALMAND-IRANIAN JOURNAL OF AGEING	10.32598/SIJA.13.Special-Issue.652	excluded at abstract screening stage
Giarelli, E., J. Denigris, K. Fisher, M. Maley and E. Nolan	2016	Perceived Quality of Work Life and Risk for Compassion Fatigue Among Oncology Nurses: A Mixed-Methods Study	ONCOLOGY NURSING FORUM	10.1188/16.ONF.E121-E131	excluded at abstract screening stage
Giarelli, E., J. Denigris, K. Fisher, M. Maley and E. Nolan	2016	Perceived quality of work life and risk for compassion fatigue among oncology nurses: A mixed-methods study	Oncology Nursing Forum	10.1188/16.ONF.E121-E131	exceluded	duplication
Giarelli, E., J. Denigris, K. Fisher, M. Maley and E. Nolan	2016	Perceived Quality of Work Life and Risk for Compassion Fatigue Among Oncology Nurses: A Mixed-Methods Study	Oncology Nursing Forum	10.1188/16.ONF.E121-E131	exceluded	duplication
Gibbons, S. W., M. Shafer, L. Aramanda, E. J. Hickling and D. M. Benedek	2014	Combat health care providers and resiliency: Adaptive coping mechanisms during and after deployment	Psychological Services	https://doi.org/10.1037/a0033165	excluded at abstract screening stage
Gibson, F., J. Edwards, B. Sepion and A. Richardson	2006	Cancer-related fatigue in children and young people: survey of healthcare professionals' knowledge and attitudes	Eur J Oncol Nurs	10.1016/j.ejon.2005.09.010	excluded at abstract screening stage
Gift, A. G. and L. C. Pugh	1993	Dyspnea and fatigue	Nurs Clin North Am		excluded at abstract screening stage
Gignac, M., D. Lacaille, D. Beaton, C. Backman, X. Cao and E. Badley	2014	Striking a Balance: Work-Health-Personal Life Conflict in Women and Men with Arthritis and its Association with Work Outcomes	Journal of Occupational Rehabilitation	10.1007/s10926-013-9490-5	excluded at abstract screening stage
Gilbert, M. R., M. Wang, K. D. Aldape, R. Stupp, M. E. Hegi, K. A. Jaeckle, T. S. Armstrong, J. S. Wefel, M. Won, D. T. Blumenthal, A. Mahajan, C. J. Schultz, S. Erridge, B. Baumert, K. I. Hopkins, T. Tzuk-Shina, P. D. Brown, A. Chakravarti, W. J. Curran, Jr. and M. P. Mehta	2013	Dose-dense temozolomide for newly diagnosed glioblastoma: a randomized phase III clinical trial	J Clin Oncol	10.1200/jco.2013.49.6968	excluded at abstract screening stage
Gillis, J., C. Cooper, S. Rourke, S. Rueda, K. O'Brien, E. Collins, A. Rachlis, T. A. Hart, J. Raboud and O. C. S. Grp	2013	Impact of hepatitis B and C co-infection on health-related quality of life in HIV positive individuals	QUALITY OF LIFE RESEARCH	10.1007/s11136-012-0283-7	excluded at abstract screening stage
Gindin, J., T. Shochat, A. Chetrit, S. Epstein, Y. Ben Israel, S. Levi, G. Onder, I. Carpenter, H. Finne-Soveri, H. van Hout, J. C. Henrard, T. Nikolaus, E. Topinkova, D. Fialová and R. Bernabei	2014	Insomnia in long-term care facilities: a comparison of seven European countries and Israel: the Services and Health for Elderly in Long TERm care study	J Am Geriatr Soc	10.1111/jgs.13099	excluded at abstract screening stage
Gkrizioti, M., A. Mastrokostas, A. B. Haiditch, E. Panagopoulou and A. Benos	2010	Shift work and traffic accidents among nursing personnel	Nosileftiki		excluded at abstract screening stage
Glaus, A.	1993	Assessment of fatigue in cancer and non-cancer patients and in healthy individuals	Support Care Cancer	10.1007/bf00364968	excluded at abstract screening stage
Glaus, A.	2008	Cancer-related fatigue: new theories?	Supportive care in cancer : official journal of the Multinational Association of Supportive Care in Cancer	10.1007/s00520-007-0382-0	excluded at abstract screening stage
Gledhill, J. and M. Bacon	2001	[Evaluating and managing fatigue in oncology]	Soins		excluded at abstract screening stage
Glover-Stief, M., S. Jannen and T. Cohn	2020	An exploratory descriptive study of compassion fatigue and compassion satisfaction: Examining potential risk and protective factors in advanced nurse practitioners	J Am Assoc Nurse Pract	10.1097/jxx.0000000000000357	excluded at abstract screening stage
Glover-Stief, M., S. Jannen and T. Cohn	2021	An exploratory descriptive study of compassion fatigue and compassion satisfaction: Examining potential risk and protective factors in advanced nurse practitioners	JOURNAL OF THE AMERICAN ASSOCIATION OF NURSE PRACTITIONERS	10.1097/JXX.0000000000000357	exceluded	duplication
Glover-Stief, M., S. Jannen and T. Cohn	2021	An exploratory descriptive study of compassion fatigue and compassion satisfaction: Examining potential risk and protective factors in advanced nurse practitioners	Journal of the American Association of Nurse Practitioners	10.1097/JXX.0000000000000357	exceluded	duplication
Glueckauf, R. L., W. S. Davis, K. Allen, P. Chipi, G. Schettini, L. Tegen, X. Jian, D. J. Gustafson, J. Maze, B. Mosser, S. Prescott, F. Robinson, C. Short, S. Tickel, J. VanMatre, T. DiGeronimo and C. Ramirez	2009	Integrative cognitive–behavioral and spiritual counseling for rural dementia caregivers with depression	Rehabilitation Psychology	https://doi.org/10.1037/a0017855	excluded at abstract screening stage
Gobbens, R. J. J.	2017	[Physical and mental dimensions of quality of life of frail older people]	Tijdschr Gerontol Geriatr	10.1007/s12439-017-0221-9	excluded at abstract screening stage
Gobbens, R. J. J.	2017	Physical and mental dimensions of quality of life of frail older people	Tijdschrift voor Gerontologie en Geriatrie	10.1007/s12439-017-0221-9	exceluded	duplication
Godfrey, K. M., B. Kozar, C. Morales and S. D. Scott	2022	The Well-Being of Peer Supporters in a Pandemic: A Mixed-Methods Study	JOINT COMMISSION JOURNAL ON QUALITY AND PATIENT SAFETY	10.1016/j.jcjq.2022.04.005	excluded at abstract screening stage
Goërtz, Y. M. J., A. M. J. Braamse, M. A. Spruit, D. J. A. Janssen, Z. Ebadi, M. Van Herck, C. Burtin, J. B. Peters, M. A. G. Sprangers, F. Lamers, J. W. R. Twisk, M. S. Y. Thong, J. H. Vercoulen, S. E. Geerlings, A. W. Vaes, R. J. H. C. G. Beijers, M. van Beers, A. M. W. J. Schols, J. G. M. Rosmalen and H. Knoop	2021	Fatigue in patients with chronic disease: results from the population-based Lifelines Cohort Study	Scientific reports	10.1038/s41598-021-00337-z	excluded at abstract screening stage
Gohar, B., M. Lariviere, N. Lightfoot, E. Wenghofer, C. Lariviere and B. Nowrouzi-Kia	2020	Meta-analysis of nursing-related organizational and psychosocial predictors of sickness absence	OCCUPATIONAL MEDICINE-OXFORD	10.1093/occmed/kqaa144	exceluded	duplication
Gohar, B., M. Larivière, N. Lightfoot, E. Wenghofer, C. Larivière and B. Nowrouzi-Kia	2020	Meta-analysis of nursing-related organizational and psychosocial predictors of sickness absence	Occup Med (Lond)	10.1093/occmed/kqaa144	excluded at abstract screening stage
Gohar, B., M. Larivière, N. Lightfoot, E. Wenghofer, C. Larivière and B. Nowrouzi-Kia	2020	Meta-analysis of nursing-related organizational and psychosocial predictors of sickness absence	Occupational Medicine	10.1093/occmed/kqaa144	exceluded	duplication
Gohar, B., M. Larivière, N. Lightfoot, E. Wenghofer, C. Larivière and B. Nowrouzi-Kia	2020	Meta-analysis of nursing-related organizational and psychosocial predictors of sickness absence	Occup Med (Lond)	10.1093/occmed/kqaa144	excluded	review article
Gök, F. and Z. D. Koçbilek	2022	Examination of fatigue levels and factors affecting fatigue in operating room nurses	Perioperative Care and Operating Room Management	10.1016/j.pcorm.2022.100243	excluded at abstract screening stage
Gök, F. and Z. D. Koçbilek	2022	Examination of fatigue levels and factors affecting fatigue in operating room nurses	Perioperative Care and Operating Room Management	10.1016/j.pcorm.2022.100243	excelued	tool is not OFER
Goldstone, D. and J. Bantjes	2019	Mental health care providers talk about their experiences preventing suicide in people with substance use disorders in South Africa: implications for clinical practice	INTERNATIONAL JOURNAL OF PSYCHIATRY IN CLINICAL PRACTICE	10.1080/13651501.2018.1438628	excluded at abstract screening stage
Goli, N. M., T. Thompson, S. F. Sears, J. P. Mounsey, E. Chung, J. Schwartz, K. Wood, J. Walker, K. Guise and A. K. Gehi	2012	Educational Attainment Is Associated with Atrial Fibrillation Symptom Severity	PACE-PACING AND CLINICAL ELECTROPHYSIOLOGY	10.1111/j.1540-8159.2012.03482.x	excluded at abstract screening stage
Golmenko, A. D., V. A. Khaptanova, V. P. Peskov and A. Y. Khaptanov	2021	Trends in nursing burnout management in Foreign studies (literature review)	Acta Biomedica Scientifica	10.29413/ABS.2021-6.5.14	excluded at abstract screening stage
Gontijo Garcia, G. S., K. C. Meira, A. H. de Souza and N. S. Guimarães	2023	Anxiety and depression disorders in oncological patients under palliative care at a hospital service: a cross-sectional study	BMC Palliative Care	10.1186/s12904-023-01233-1	excluded at abstract screening stage
González Gutiérrez, J. L., B. M. Jiménez, E. G. Hernández and A. L. López	2005	Spanish version of the Swedish Occupational Fatigue Inventory (SOFI): Factorial replication, reliability and validity	International Journal of Industrial Ergonomics	10.1016/j.ergon.2005.02.007	excluded at abstract screening stage
Gonzalez, E. F., C. Rosas, F. S. Palma, D. S. Flores, M. S. C. Vargas and J. Godoy-Pozo	2022	Resilience, stress and anxiety of formal caregivers during the COVID-19 pandemic	REVISTA MEDICA DE CHILE		excluded at abstract screening stage
Gonzalez, V. J., S. C. McMillan, M. Groer, S. Imbert, E. Pedro and J. Tome	2017	Symptom Burden: Experiences of Puerto Rican Men With Prostate Cancer Prior to External Beam Radiation Therapy	Clin J Oncol Nurs	10.1188/17.Cjon.104-112	excluded at abstract screening stage
Gonzalez, V. J., S. C. McMillan, M. Groer, S. Imbert, J. Tome and E. Pedro	2017	Symptom Burden	Clinical Journal of Oncology Nursing	10.1188/17.CJON.104-112	excluded at abstract screening stage
Gonzalez-Mercado, V. J., S. Marrero, M. A. Marrero-Falcon and L. N. Saligan	2020	Factors Affecting the Severity of Fatigue during Radiotherapy for Prostate Cancer; an Exploratory Study	Urol Nurs		excluded at abstract screening stage
González-Vaca, J., M. de la Rica-Escuín, M. Silva-Iglesias, M. D. Arjonilla-García, R. Varela-Pérez, J. L. Oliver-Carbonell and P. Abizanda	2014	Frailty in INstitutionalized older adults from ALbacete. The FINAL Study: rationale, design, methodology, prevalence and attributes	Maturitas	10.1016/j.maturitas.2013.10.005	excluded at abstract screening stage
González-Vaca, J., M. De La Rica-Escuín, M. Silva-Iglesias, M. D. Arjonilla-García, R. Varela-Pérez, J. L. Oliver-Carbonell and P. Abizanda	2014	Frailty in institutionalized older adults from albacete. The FINAL Study: Rationale, design, methodology, prevalence and attributes	Maturitas	10.1016/j.maturitas.2013.10.005	exceluded	duplication
Goodman, R. A., J. M. Posid and T. Popovic	2012	Investigations of Selected Historically Important Syndromic Outbreaks: Impact and Lessons Learned for Public Health Preparedness and Response	American Journal of Public Health	10.2105/AJPH.2011.300426	excluded at abstract screening stage
Gopar-Nieto, R., C. A. Juárez-Pérez, A. Cabello-López, L. C. Haro-García and G. Aguilar-Madrid	2015	[Overview of sharps injuries among health-care workers]	Rev Med Inst Mex Seguro Soc		excluded at abstract screening stage
Gopar-Nieto, R., C. A. Juárez-Pérez, A. Cabello-López, L. C. Haro-García and G. Aguilar-Madrid	2015	Overview of sharps injuries among health-care workers	Revista medica del Instituto Mexicano del Seguro Social		exceluded	duplication
Gordon, A. N. and J. Butler	2003	Chemotherapeutic management of advanced ovarian cancer	Seminars in Oncology Nursing	10.1016/S0749-2081(03)00058-5	excluded at abstract screening stage
Gorisek, R., C. Mayer, W. B. Hicks and J. Barnes	2021	An Evidence-Based Initiative to Reduce Alarm Fatigue in a Burn Intensive Care Unit	Crit Care Nurse	10.4037/ccn2021166	excluded at abstract screening stage
Gozzoli, C., D. Gazzaroli and C. D'Angelo	2018	Who Cares for Those Who Take Care? Risks and Resources of Work in Care Homes	Front Psychol	10.3389/fpsyg.2018.00314	excluded at abstract screening stage
Gozzoli, C., D. Gazzaroli and C. D'Angelo	2018	Who Cares for Those Who Take Care? Risks and Resources of Work in Care Homes	FRONTIERS IN PSYCHOLOGY	10.3389/fpsyg.2018.00314	exceluded	duplication
Gozzoli, C., D. Gazzaroli and C. D'Angelo	2018	Who cares for those who take care? Risks and resources of work in care homes	Frontiers in Psychology	10.3389/fpsyg.2018.00314	exceluded	duplication
Graci, G.	2005	Pathogenesis and management of cancer-related insomnia	Journal of Supportive Oncology		excluded at abstract screening stage
Grandner, M. A., J. L. Martin, N. P. Patel, N. J. Jackson, P. R. Gehrman, G. Pien, M. L. Perlis, D. W. Xie, D. H. Sha, T. Weaver and N. S. Gooneratne	2012	Age and Sleep Disturbances Among American Men And Women: Data From the US Behavioral Risk Factor Surveillance System	SLEEP	10.5665/sleep.1704	excluded at abstract screening stage
Grandner, M., L. Hale, N. Jackson, N. Patel, N. Gooneratne and W. Troxel	2012	Perceived Racial Discrimination as an Independent Predictor of Sleep Disturbance and Daytime Fatigue	Behavioral Sleep Medicine	10.1080/15402002.2012.654548	excluded at abstract screening stage
Grauerholz, K. R., M. Fredenburg, P. T. Jones and K. N. Jenkins	2020	Fostering Vicarious Resilience for Perinatal Palliative Care Professionals	Front Pediatr	10.3389/fped.2020.572933	excluded at abstract screening stage
Grauerholz, K. R., M. Fredenburg, P. T. Jones and K. N. Jenkins	2020	Fostering Vicarious Resilience for Perinatal Palliative Care Professionals	FRONTIERS IN PEDIATRICS	10.3389/fped.2020.572933	exceluded	duplication
Grauerholz, K. R., M. Fredenburg, P. T. Jones and K. N. Jenkins	2020	Fostering Vicarious Resilience for Perinatal Palliative Care Professionals	Frontiers in Pediatrics	10.3389/fped.2020.572933	exceluded	duplication
Graven, L. J., M. K. Higgins, C. M. Reilly and S. B. Dunbar	2020	Heart Failure Symptoms Profile Associated With Depressive Symptoms	Clin Nurs Res	10.1177/1054773818757312	excluded at abstract screening stage
Gray, S. E. and A. Collie	2017	The nature and burden of occupational injury among first responder occupations: A retrospective cohort study in Australian workers	INJURY-INTERNATIONAL JOURNAL OF THE CARE OF THE INJURED	10.1016/j.injury.2017.09.019	excluded at abstract screening stage
Greene, T., J. Harju-Seppänen, J. Billings, C. R. Brewin, D. Murphy and M. A. P. Bloomfield	2023	Exposure to potentially morally injurious events in U.K. health and social care workers during COVID-19: Associations with PTSD and complex PTSD	Psychological Trauma: Theory, Research, Practice, and Policy	https://doi.org/10.1037/tra0001519	excluded at abstract screening stage
Grenier, L. N., S. A. Atkinson, M. F. Mottola, O. Wahoush, L. Thabane, F. Xie, J. Vickers-Manzin, C. Moore, E. K. Hutton and B. Murray-Davis	2021	Be Healthy in Pregnancy: Exploring factors that impact pregnant women's nutrition and exercise behaviours	Matern Child Nutr	10.1111/mcn.13068	excluded at abstract screening stage
Gribben, L. and C. J. Semple	2021	Factors contributing to burnout and work-life balance in adult oncology nursing: An integrative review	EUROPEAN JOURNAL OF ONCOLOGY NURSING	10.1016/j.ejon.2020.101887	excluded at abstract screening stage
Groeneveld, I. F., K. I. Proper, A. J. van der Beek, V. H. Hildebrandt and W. van Mechelen	2009	Factors associated with non-participation and drop-out in a lifestyle intervention for workers with an elevated risk of cardiovascular disease	The international journal of behavioral nutrition and physical activity	10.1186/1479-5868-6-80	excluded at abstract screening stage
Groër, M., M. Davis, K. Casey, B. Short, K. Smith and S. Groër	2005	Neuroendocrine and immune relationships in postpartum fatigue	MCN Am J Matern Child Nurs	10.1097/00005721-200503000-00012	excluded at abstract screening stage
Grosshauser, F. J., D. Schoene, E. Kiesswetter, C. C. Sieber and D. Volkert	2022	Frailty in Nursing Homes—A Prospective Study Comparing the FRAIL-NH and the Clinical Frailty Scale	Journal of the American Medical Directors Association	10.1016/j.jamda.2022.07.028	excluded at abstract screening stage
Groth, S. W. and D. Morrison-Beedy	2013	Low-income, pregnant, African American women's views on physical activity and diet	J Midwifery Womens Health	10.1111/j.1542-2011.2012.00203.x	excluded at abstract screening stage
Grotting, G. and K. I. Overgard	2023	The relation between routines for shiftwork scheduling and sickness absence at a Norwegian hospital: A cross-sectional study	INTERNATIONAL JOURNAL OF NURSING STUDIES	10.1016/j.ijnurstu.2023.104477	excluded at abstract screening stage
Guan, Y., S. Bredin, Q. Jiang, J. Taunton, Y. Li, N. Wu, L. Wu and D. Warburton	2021	The effect of fatigue on asymmetry between lower limbs in functional performances in elite child taekwondo athletes	J Orthop Surg Res	10.1186/s13018-020-02175-7	excluded at abstract screening stage
Guay, D. R.	1994	Amantadine and rimantadine prophylaxis of influenza A in nursing homes. A tolerability perspective	Drugs Aging	10.2165/00002512-199405010-00002	excluded at abstract screening stage
Gümüşsoy, S., N. A. Çelik, Ö. Güner, D. Kıratlı, Ş. Atan and O. Kavlak	2020	Investigation of the Relationship Between Maternal Attachment and Breastfeeding Self-Efficacy and Affecting Factors in Turkish Sample	J Pediatr Nurs	10.1016/j.pedn.2020.04.022	excluded at abstract screening stage
Gurdap, Z. and Z. Cengiz	2023	Compassion Fatigue and Ethical Attitudes in Nursing Care in Intensive Care Nurses During the COVID-19 Pandemic: A Cross-sectional Study	J Nurs Care Qual	10.1097/ncq.0000000000000702	excluded at abstract screening stage
Gurkova, E., L. Sturekova, P. Mandysova and D. Sanak	2023	Factors affecting the quality of life after ischemic stroke in young adults: a scoping review	HEALTH AND QUALITY OF LIFE OUTCOMES	10.1186/s12955-023-02090-5	excluded at abstract screening stage
Gustafson, S. J., S. Camarata, B. W. Y. Hornsby and F. H. Bess	2021	Perceived Listening Difficulty in the Classroom, Not Measured Noise Levels, Is Associated With Fatigue in Children With and Without Hearing Loss	American Journal of Audiology	10.1044/2021_AJA-21-00065	excluded at abstract screening stage
H?rk?nen, M., M. Tiainen and K. Haatainen	2018	Wrong-patient incidents during medication administrations	Journal of Clinical Nursing	10.1111/jocn.14021	exceluded	duplication
H?rm?, M., K. Karhula, S. Puttonen, A. Ropponen, A. Koskinen, A. Ojaj?rvi and M. Kivim?ki	2019	Shift work with and without night work as a risk factor for fatigue and changes in sleep length: A cohort study with linkage to records on daily working hours	Journal of Sleep Research	10.1111/jsr.12658	exceluded	duplication
Ha, J. S. and J. A. Kim	2021	The Importance of an Emotional Expression Guide to Prevent Work-Related Health Problems in Emotional Laborers	Int J Environ Res Public Health	10.3390/ijerph18136710	excluded at abstract screening stage
Ha, J. S. and J. A. Kim	2021	The Importance of an Emotional Expression Guide to Prevent Work-Related Health Problems in Emotional Laborers	INTERNATIONAL JOURNAL OF ENVIRONMENTAL RESEARCH AND PUBLIC HEALTH	10.3390/ijerph18136710	exceluded	duplication
Haerim, L., S. Lee, N. Patel, E. Burns and K. Yeager	2022	ROLE OF FINANCIAL TOXICITY AND SOCIAL SUPPORT IN PSYCHONEUROLOGICAL SYMPTOM BURDEN AMONG PATIENTS WITH CHRONIC MYELOID LEUKEMIA	Oncology Nursing Forum	10.1188/22.ONF.E2	excluded at abstract screening stage
HaGani, N., D. Yagil and M. Cohen	2022	Burnout among oncologists and oncology nurses: A systematic review and meta-analysis	Health Psychology	https://doi.org/10.1037/hea0001155	excluded at abstract screening stage
Hägglund, L., K. Boman, M. Olofsson and C. Brulin	2007	Fatigue and health-related quality of life in elderly patients with and without heart failure in primary healthcare	Eur J Cardiovasc Nurs	10.1016/j.Ejcnurse.2006.09.004	excluded at abstract screening stage
Haik, J., S. Brown, A. Liran, D. Visentin, A. Sokolov, I. Zilinsky and R. Kornhaber	2017	Burnout and compassion fatigue: prevalence and associations among Israeli burn clinicians	Neuropsychiatr Dis Treat	10.2147/ndt.S133181	excluded at abstract screening stage
Haik, J., S. Brown, A. Liran, D. Visentin, A. Sokolov, I. Zilinsky and R. Kornhaber	2017	Burnout and compassion fatigue: prevalence and associations among Israeli burn clinicians	NEUROPSYCHIATRIC DISEASE AND TREATMENT	10.2147/NDT.S133181	exceluded	duplication
Haik, J., S. Brown, A. Liran, D. Visentin, A. Sokolov, I. Zilinsky and R. Kornhaber	2017	Burnout and compassion fatigue: Prevalence and associations among Israeli burn clinicians	Neuropsychiatric Disease and Treatment	10.2147/NDT.S133181	exceluded	duplication
Hajiesmaello, M., S. Hajian, H. Riazi, H. A. Majd and R. Yavarian	2022	Secondary traumatic stress in iranian midwives: stimuli factors, outcomes and risk management	BMC Psychiatry	10.1186/s12888-022-03707-7	excluded at abstract screening stage
Halayem-Dhouib, S., L. Zaghdoudi, R. Zremdini, I. Maalej, M. Ben Bechir and R. Labbene	2010	Burnout among mental health professionals A Tunisian experience	REVUE D EPIDEMIOLOGIE ET DE SANTE PUBLIQUE	10.1016/j.respe.2010.07.001	excluded at abstract screening stage
Halayem-Dhouib, S., L. Zaghdoudi, R. Zremdini, I. Maalej, M. Ben Béchir and R. Labbène	2010	Burnout among mental health professionals: A Tunisian experience	Revue d'Epidemiologie et de Sante Publique	10.1016/j.respe.2010.07.001	exceluded	duplication
Halbesleben, J. R. B.	2010	The role of exhaustion and workarounds in predicting occupational injuries: A cross-lagged panel study of health care professionals	Journal of Occupational Health Psychology	https://doi.org/10.1037/a0017634	excluded at abstract screening stage
Hall, K. T., J. Kossowsky, T. F. Oberlander, T. J. Kaptchuk, J. P. Saul, V. B. Wyller, E. Fagermoen, D. Sulheim, J. Gjerstad, A. Winger and K. J. Mukamal	2016	Genetic variation in catechol-O-methyltransferase modifies effects of clonidine treatment in chronic fatigue syndrome	Pharmacogenomics J	10.1038/tpj.2016.53	excluded at abstract screening stage
Hall, S. L., J. Cross, N. W. Selix, C. Patterson, L. Segre, R. Chuffo-Siewert, P. A. Geller and M. L. Martin	2015	Recommendations for enhancing psychosocial support of NICU parents through staff education and support	J Perinatol	10.1038/jp.2015.147	excluded at abstract screening stage
Hall, S. L., J. Cross, N. W. Selix, C. Patterson, L. Segre, R. Chuffo-Siewert, P. A. Geller and M. L. Martin	2015	Recommendations for enhancing psychosocial support of NICU parents through staff education and support	JOURNAL OF PERINATOLOGY	10.1038/jp.2015.147	exceluded	duplication
Hall, S. L., J. Cross, N. W. Selix, C. Patterson, L. Segre, R. Chuffo-Siewert, P. A. Geller and M. L. Martin	2015	Recommendations for enhancing psychosocial support of NICU parents through staff education and support	Journal of Perinatology	10.1038/jp.2015.147	exceluded	duplication
Hall, W. A., K. Stoll, E. K. Hutton and H. Brown	2012	A prospective study of effects of psychological factors and sleep on obstetric interventions, mode of birth, and neonatal outcomes among low-risk British Columbian women	BMC Pregnancy Childbirth	10.1186/1471-2393-12-78	excluded at abstract screening stage
Hall, W. A., Y. L. Hauck, E. M. Carty, E. K. Hutton, J. Fenwick and K. Stoll	2009	Childbirth fear, anxiety, fatigue, and sleep deprivation in pregnant women	J Obstet Gynecol Neonatal Nurs	10.1111/j.1552-6909.2009.01054.x	excluded at abstract screening stage
Haller, G., J. Cornet, M. O. Boldi, C. Myers, G. Savoldelli and C. Kern	2018	Risk factors for post-dural puncture headache following injury of the dural membrane: a root-cause analysis and nested case-control study	INTERNATIONAL JOURNAL OF OBSTETRIC ANESTHESIA	10.1016/j.ijoa.2018.05.007	excluded at abstract screening stage
Haller, J., R. D. Kocalevent, A. Nienhaus, C. Peters, C. Bergelt and U. Koch-Gromus	2022	[Persistent fatigue symptoms following COVID-19 infection in healthcare workers: risk factors and impact on quality of life]	Bundesgesundheitsblatt Gesundheitsforschung Gesundheitsschutz	10.1007/s00103-022-03511-4	excluded at abstract screening stage
Haller, J., R. D. Kocalevent, A. Nienhaus, C. Peters, C. Bergelt and U. Koch-Gromus	2022	Persistent fatigue symptoms following COVID-19 infection in healthcare workers: risk factors and impact on quality of life	BUNDESGESUNDHEITSBLATT-GESUNDHEITSFORSCHUNG-GESUNDHEITSSCHUTZ	10.1007/s00103-022-03511-4	exceluded	duplication
Haller, J., R. D. Kocalevent, A. Nienhaus, C. Peters, C. Bergelt and U. Koch-Gromus	2022	Persistent fatigue symptoms following COVID-19 infection in healthcare workers: risk factors and impact on quality of life	Bundesgesundheitsblatt - Gesundheitsforschung - Gesundheitsschutz	10.1007/s00103-022-03511-4	exceluded	duplication
Haller, J., R. D. Kocalevent, A. Nienhaus, C. Peters, C. Bergelt and U. Koch-Gromus	2022	[Persistent fatigue symptoms following COVID-19 infection in healthcare workers: risk factors and impact on quality of life]	Bundesgesundheitsblatt Gesundheitsforschung Gesundheitsschutz	10.1007/s00103-022-03511-4	excluded	not registered nurses
Haluza, D., V. M. Schmidt and G. Blasche	2019	Time course of recovery after two successive night shifts: A diary study among Austrian nurses	J Nurs Manag	10.1111/jonm.12664	excluded at abstract screening stage
Haluza, D., V. M. Schmidt and G. Blasche	2019	Time course of recovery after two successive night shifts: A diary study among Austrian nurses	Journal of Nursing Management	10.1111/jonm.12664	exceluded	duplication
Hamdan Mansour, A. M., J. H. Shehadeh, K. Puskar, M. El-Hneiti and E. M. Haourani	2017	Investigating Physical, Psychological and Social Well-being of Older Persons in Jordan	Curr Aging Sci	10.2174/1874609810666170113093307	excluded at abstract screening stage
Hamid, M., S. Samuel, A. Borowsky, W. J. Horrey and D. L. Fisher	2016	Evaluation of Training Interventions to Mitigate Effects of Fatigue and Sleepiness on Driving Performance	TRANSPORTATION RESEARCH RECORD	10.3141/2584-05	excluded at abstract screening stage
Hammack Johnson, A., M. Cazzell and A. Turner-Henson	2020	Bio-behavioural research in a rare disease population: a doctoral student's experience	Nurse Res	10.7748/nr.2020.e1715	excluded at abstract screening stage
Hammarlund, C. S., P. Hagell and A. Westergren	2016	Fall Risk and Its Associated Factors among Older Adults without Home-Help Services in a Swedish Municipality	J Community Health Nurs	10.1080/07370016.2016.1227211	excluded at abstract screening stage
Hammarlund, C. S., P. Hagell and A. Westergren	2016	Fall Risk and Its Associated Factors among Older Adults without Home-Help Services in a Swedish Municipality	JOURNAL OF COMMUNITY HEALTH NURSING	10.1080/07370016.2016.1227211	exceluded	duplication
Hammer, M. J., B. A. Cooper, L. M. Chen, A. A. Wright, R. Pozzar, S. V. Blank, B. Cohen, L. Dunn, S. Paul, Y. P. Conley, J. D. Levine and C. Miaskowski	2023	Identification of distinct symptom profiles in patients with gynecologic cancers using a pre-specified symptom cluster	Support Care Cancer	10.1007/s00520-023-07954-6	excluded at abstract screening stage
Han, C. J., G. S. Yang and K. Syrjala	2020	Symptom Experiences in Colorectal Cancer Survivors After Cancer Treatments: A Systematic Review and Meta-analysis	Cancer Nurs	10.1097/ncc.0000000000000785	excluded at abstract screening stage
Han, C. J., K. W. Reding, M. F. Kalady, R. Yung, H. Greenlee and E. D. Paskett	2023	Factors associated with long-term gastrointestinal symptoms in colorectal cancer survivors in the women's health initiatives (WHI study)	PLoS One	10.1371/journal.pone.0286058	excluded at abstract screening stage
Han, C. J., M. E. Jarrett and M. M. Heitkemper	2020	Relationships Between Abdominal Pain and Fatigue With Psychological Distress as a Mediator in Women With Irritable Bowel Syndrome	Gastroenterol Nurs	10.1097/sga.0000000000000383	excluded at abstract screening stage
Han, C. J., M. E. Jarrett, K. C. Cain, S. Jun and M. M. Heitkemper	2019	Association of Fatigue With TPH2 Genetic Polymorphisms in Women With Irritable Bowel Syndrome	Biol Res Nurs	10.1177/1099800418806055	excluded at abstract screening stage
Han, C. J., M. E. Jarrett, K. C. Cain, S. Jun and M. M. Heitkemper	2019	Association of Fatigue With TPH2 Genetic Polymorphisms in Women With Irritable Bowel Syndrome	BIOLOGICAL RESEARCH FOR NURSING	10.1177/1099800418806055	exceluded	duplication
Han, K., A. M. Trinkoff and J. Geiger-Brown	2014	Factors associated with work-related fatigue and recovery in hospital nurses working 12-hour shifts	Workplace Health Saf	10.3928/21650799-20140826-01	excluded at abstract screening stage
Han, K., A. M. Trinkoff and J. Geiger-Brown	2014	Factors Associated With Work-Related Fatigue and Recovery in Hospital Nurses Working 12-Hour Shifts	WORKPLACE HEALTH & SAFETY	10.3928/21650799-20140826-01	exceluded	duplication
Han, K., A. M. Trinkoff and J. Geiger-Brown	2014	Factors associated with work-related fatigue and recovery in hospital nurses working 12-hour shifts	Workplace Health and Safety	10.3928/21650799-20140826-01	exceluded	duplication
Han, K., A. M. Trinkoff and J. Geiger-Brown	2014	Factors associated with work-related fatigue and recovery in hospital nurses working 12-hour shifts	Workplace Health Saf	10.3928/21650799-20140826-01	excelued	tool is not OFER
Han, S. S. and Y. H. Kim	2005	[Factors predicting depression in hemodialysis patients]	Taehan Kanho Hakhoe Chi	10.4040/jkan.2005.35.7.1353	excluded at abstract screening stage
Hanna, K. J., K. P. Agnieszka, D. Michal, J. Dariusz, D. Izabela, M. Agata and D. S. Halina	2016	Affective disorders as potential complication of anti-acne treatment with isotretinoin: A case series	J Affect Disord	10.1016/j.jad.2016.06.048	excluded at abstract screening stage
Hao, G. H., Q. J. Qiu, L. L. Hou and F. Gu	2021	The Effect of Symptom Clusters and Sleep Disorder on Quality of Life among Patients with Chronic Obstructive Pulmonary Disease	JOURNAL OF HEALTHCARE ENGINEERING	10.1155/2021/1692480	excluded at abstract screening stage
Hao, G., Q. Qiu, L. Hou and F. Gu	2021	The Effect of Symptom Clusters and Sleep Disorder on Quality of Life among Patients with Chronic Obstructive Pulmonary Disease	J Healthc Eng	10.1155/2021/1692480	excluded at abstract screening stage
Harkanen, M., M. Tiainen and K. Haatainen	2018	Wrong-patient incidents during medication administrations	JOURNAL OF CLINICAL NURSING	10.1111/jocn.14021	exceluded	duplication
Härkänen, M., M. Tiainen and K. Haatainen	2018	Wrong-patient incidents during medication administrations	J Clin Nurs	10.1111/jocn.14021	excluded at abstract screening stage
Harlow, S. D., C. Karvonen-Gutierrez, M. R. Elliott, I. Bondarenko, N. E. Avis, J. T. Bromberger, M. M. Brooks, J. M. Miller and B. D. Reed	2017	It is not just menopause: symptom clustering in the Study of Women's Health Across the Nation	Womens Midlife Health	10.1186/s40695-017-0021-y	excluded at abstract screening stage
Harma, M., K. Karhula, S. Puttonen, A. Ropponen, A. Koskinen, A. Ojajarvi and M. Kivimaki	2019	Shift work with and without night work as a risk factor for fatigue and changes in sleep length: A cohort study with linkage to records on daily working hours	JOURNAL OF SLEEP RESEARCH	10.1111/jsr.12658	exceluded	duplication
Härmä, M., K. Karhula, S. Puttonen, A. Ropponen, A. Koskinen, A. Ojajärvi and M. Kivimäki	2019	Shift work with and without night work as a risk factor for fatigue and changes in sleep length: A cohort study with linkage to records on daily working hours	J Sleep Res	10.1111/jsr.12658	excluded at abstract screening stage
Härmä, M., K. Karhula, S. Puttonen, A. Ropponen, A. Koskinen, A. Ojajärvi and M. Kivimäki	2019	Shift work with and without night work as a risk factor for fatigue and changes in sleep length: A cohort study with linkage to records on daily working hours	J Sleep Res	10.1111/jsr.12658	excelued	tool is not OFER
Harris, C. and M. T. Griffin	2015	Nursing on empty: compassion fatigue signs, symptoms, and system interventions	J Christ Nurs		excluded at abstract screening stage
Harrison, A. L., N. F. Taylor, N. Shields and H. C. Frawley	2018	Attitudes, barriers and enablers to physical activity in pregnant women: a systematic review	J Physiother	10.1016/j.jphys.2017.11.012	excluded at abstract screening stage
Harrison, C.	2022	IS YOUR STAFF EXHAUSTED? IT COULD BE AN IRON DEFICIENCY	OOHNA Journal		excluded at abstract screening stage
Harrison, R. A., N. Sharafeldin, J. L. Rexer, B. Streck, M. Petersen, A. M. Henneghan and S. R. Kesler	2021	Neurocognitive Impairment After Hematopoietic Stem Cell Transplant for Hematologic Malignancies: Phenotype and Mechanisms	Oncologist	10.1002/onco.13867	excluded at abstract screening stage
Harrison, R. A., N. Sharafeldin, J. L. Rexer, B. Streck, M. Petersen, A. M. Henneghan and S. R. Kesler	2021	Neurocognitive Impairment After Hematopoietic Stem Cell Transplant for Hematologic Malignancies: Phenotype and Mechanisms	ONCOLOGIST	10.1002/onco.13867	exceluded	duplication
Hasdemir, O. K., D. Bilgic and I. K. Altun	2022	Relationship Between Gestasyonel Depression and Iron Deficiency Anemia In Pregnancy: A Case-Control Study	International Journal of Caring Sciences		excluded at abstract screening stage
Hashemi, H., M. Saatchi, A. Yekta, B. Ali, H. Ostadimoghaddam, P. Nabovati, M. Aghamirsalim and M. Khabazkhoob	2019	High Prevalence of Asthenopia among a Population of University Students	JOURNAL OF OPHTHALMIC & VISION RESEARCH	10.18502/jovr.v14i4.5455	excluded at abstract screening stage
Hatch, D. J., G. G. Potter, P. Martus, U. Rose and G. Freude	2019	Lagged versus concurrent changes between burnout and depression symptoms and unique contributions from job demands and job resources	Journal of Occupational Health Psychology	https://doi.org/10.1037/ocp0000170	excluded at abstract screening stage
Hawkins, M. A. W., M. A. Dolansky, J. T. Schaefer, M. J. Fulcher, J. Gunstad, J. D. Redle, R. Josephson and J. W. Hughes	2015	Cognitive Function in Heart Failure Is Associated With Nonsomatic Symptoms of Depression But Not Somatic Symptoms	JOURNAL OF CARDIOVASCULAR NURSING	10.1097/JCN.0000000000000178	excluded at abstract screening stage
Hawkins, M. A., M. A. Dolansky, J. T. Schaefer, M. J. Fulcher, J. Gunstad, J. D. Redle, R. Josephson and J. W. Hughes	2015	Cognitive Function in Heart Failure Is Associated With Nonsomatic Symptoms of Depression But Not Somatic Symptoms	J Cardiovasc Nurs	10.1097/jcn.0000000000000178	excluded at abstract screening stage
He, Y., H. Zhang, M. Song, H. Wu and H. Pi	2022	Association Between Fatigue and Falls Risk Among the Elderly Aged Over 75 Years in China: The Chain Mediating Role of Falls Efficacy and Lower Limb Function	Front Public Health	10.3389/fpubh.2022.850533	excluded at abstract screening stage
He, Y., Y. Pang, Y. Zhang, R. Fielding and L. Tang	2017	Dual role as a protective factor for burnout-related depersonalization in oncologists	Psycho-Oncology	10.1002/pon.4425	excluded at abstract screening stage
Healy, S. and M. Tyrrell	2011	Stress in emergency departments: Experiences of nurses and doctors	Emergency Nurse	10.7748/en2011.07.19.4.31.c8611	excluded at abstract screening stage
Heath, G., J. Dorrian and A. Coates	2019	Associations between shift type, sleep, mood, and diet in a group of shift working nurses	SCANDINAVIAN JOURNAL OF WORK ENVIRONMENT & HEALTH	10.5271/sjweh.3803	exceluded	duplication
Heath, G., J. Dorrian and A. Coates	2019	Associations between shift type, sleep, mood, and diet in a group of shift working nurses	Scandinavian Journal of Work, Environment and Health	10.5271/sjweh.3803	exceluded	duplication
Heaton, K., B. J. McManus, R. Mumbower and D. E. Vance	2017	A Pilot Study of Sleep, Work Practices, Visual Processing Speed, and 5-Year Motor Vehicle Crash Risk Among Truck Drivers	Workplace Health Saf	10.1177/2165079917704448	excluded at abstract screening stage
Heaton, K., B. J. McManus, R. Mumbower and D. E. Vance	2017	A Pilot Study of Sleep, Work Practices, Visual Processing Speed, and 5-Year Motor Vehicle Crash Risk Among Truck Drivers	Workplace Health and Safety	10.1177/2165079917704448	exceluded	duplication
Heaton, K., S. Browning and D. Anderson	2008	Identifying variables that predict falling asleep at the wheel among long-haul truck drivers	Aaohn j	10.3928/08910162-20080901-05	excluded at abstract screening stage
Heaton, K., S. Browning and D. Anderson	2008	Identifying variables that predict falling asleep at the wheel among long-haul truck drivers	AAOHN journal : official journal of the American Association of Occupational Health Nurses	10.3928/08910162-20080901-05	exceluded	duplication
Heaton, K., S. Browning and D. Anderson	2008	Identifying variables that predict falling asleep at the wheel among long-haul truck drivers	AAOHN journal : official journal of the American Association of Occupational Health Nurses	10.3928/08910162-20080901-05	exceluded	duplication
Hedman, A. M. R., E. Fonad and H. Sandmark	2013	Older people living at home: associations between falls and health complaints in men and women	JOURNAL OF CLINICAL NURSING	10.1111/jocn.12279	excluded at abstract screening stage
Hedman, A. M. R., E. Fonad and H. Sandmark	2013	Older people living at home: Associations between falls and health complaints in men and women	Journal of Clinical Nursing	10.1111/jocn.12279	exceluded	duplication
Hedman, A. M., E. Fonad and H. Sandmark	2013	Older people living at home: associations between falls and health complaints in men and women	J Clin Nurs	10.1111/jocn.12279	excluded at abstract screening stage
Hedström, M., K. Haglund, I. Skolin and L. von Essen	2003	Distressing events for children and adolescents with cancer: child, parent, and nurse perceptions	J Pediatr Oncol Nurs	10.1053/jpon.2003.76	excluded at abstract screening stage
Hegney, D. G., M. Craigie, D. Hemsworth, R. Osseiran-Moisson, S. Aoun, K. Francis and V. Drury	2014	Compassion satisfaction, compassion fatigue, anxiety, depression and stress in registered nurses in Australia: study 1 results	J Nurs Manag	10.1111/jonm.12160	excluded at abstract screening stage
Hegney, D. G., M. Craigie, D. Hemsworth, R. Osseiran-Moisson, S. Aoun, K. Francis and V. Drury	2014	Compassion satisfaction, compassion fatigue, anxiety, depression and stress in registered nurses in Australia: study 1 results	JOURNAL OF NURSING MANAGEMENT	10.1111/jonm.12160	exceluded	duplication
Hegney, D. G., M. Craigie, D. Hemsworth, R. Osseiran-Moisson, S. Aoun, K. Francis and V. Drury	2014	Compassion satisfaction, compassion fatigue, anxiety, depression and stress in registered nurses in Australia: Study 1 results	Journal of Nursing Management	10.1111/jonm.12160	exceluded	duplication
Heidegger, C. P., S. Graf, T. Perneger, L. Genton, T. Oshima and C. Pichard	2016	The burden of diarrhea in the intensive care unit (ICU-BD). A survey and observational study of the caregivers' opinions and workload	Int J Nurs Stud	10.1016/j.ijnurstu.2016.04.005	excluded at abstract screening stage
Heidegger, C. P., S. Graf, T. Perneger, L. Genton, T. Oshima and C. Pichard	2016	The burden of diarrhea in the intensive care unit (ICU-BD). A survey and observational study of the caregivers' opinions and workload	INTERNATIONAL JOURNAL OF NURSING STUDIES	10.1016/j.ijnurstu.2016.04.005	exceluded	duplication
Heidegger, C. P., S. Graf, T. Perneger, L. Genton, T. Oshima and C. Pichard	2016	The burden of diarrhea in the intensive care unit (ICU-BD): A survey and observational study of the caregivers' opinions and workload	International Journal of Nursing Studies	10.1016/j.ijnurstu.2016.04.005	exceluded	duplication
Helvaci, A. and Z. G. Metin	2020	The effects of nurse-driven self-management programs on chronic obstructive pulmonary disease: A systematic review and meta-analysis	JOURNAL OF ADVANCED NURSING	10.1111/jan.14505	excluded at abstract screening stage
Helvaci, A., Z. G. Metin, L. Ozdemir and P. Ergun	2019	The Effects of a Nurse-Led Education and Counseling Program on Dyspnea, Health Status, and Care Dependency in Patients With Chronic Obstructive Pulmonary Disease: A Feasibility Study	HOME HEALTH CARE MANAGEMENT AND PRACTICE	10.1177/1084822319850819	excluded at abstract screening stage
Hendy, A., S. M. Soliman, S. S. Al-Sharkawi, M. F. Alruwaili, R. Hassani and F. A. A. Reshia	2022	Effect of Clustering Nursing Care on Spreading COVID-19 Infection Among Nurses: A Retrospective Study	International Journal of General Medicine	10.2147/IJGM.S376726	excluded at abstract screening stage
Henoch, I., B. Bergman, M. Gustafsson, F. Gaston-Johansson and E. Danielson	2008	Dyspnea experience in patients with lung cancer in palliative care	Eur J Oncol Nurs	10.1016/j.ejon.2007.09.006	excluded at abstract screening stage
Henoch, I., R. Sawatzky, H. Falk, I. Fridh, E. Jakobsson Ung, E. K. Sarenmalm, A. Ozanne, J. Ohlén and K. Falk	2014	Symptom distress profiles in hospitalized patients in Sweden: a cross-sectional study	Res Nurs Health	10.1002/nur.21624	excluded at abstract screening stage
Henrichs, B. M. and R. P. Walsh	2012	Is that snoring something to worry about? Anesthetic implications for obstructive sleep apnea	AANA Journal		excluded at abstract screening stage
Henry, D. H., H. N. Viswanathan, E. P. Elkin, S. Traina, S. Wade, D. Cella, D. H. Henry, H. N. Viswanathan, E. P. Elkin, S. Traina, S. Wade and D. Cella	2008	Symptoms and treatment burden associated with cancer treatment: results from a cross-sectional national survey in the U.S	Supportive Care in Cancer	10.1007/s00520-007-0380-2	excluded at abstract screening stage
Herman, J., B. Kafoa, I. Wainiqolo, E. Robinson, E. McCaig, J. Connor, R. Jackson and S. Ameratunga	2014	Driver sleepiness and risk of motor vehicle crash injuries: a population-based case control study in Fiji (TRIP 12)	Injury	10.1016/j.injury.2013.06.007	excluded at abstract screening stage
Hershey, D. S. and S. J. Pierce	2015	Examining patterns of multivariate, longitudinal symptom experiences among older adults with type 2 diabetes and cancer via cluster analysis	Eur J Oncol Nurs	10.1016/j.ejon.2015.05.006	excluded at abstract screening stage
Herzog, N. V., R. V. Beharic, A. Beharic and B. Buchmeister	2015	Ergonomic Analysis and Simulation in Department of Ophthalmology	Procedia Manufacturing	10.1016/j.promfg.2015.07.117	exceluded	duplication
Herzog, N. V., R. V. Beharic, A. Beharic and B. Buchmeister (2015). Ergonomic analysis and simulation in department of ophthalmology. 6TH INTERNATIONAL CONFERENCE ON APPLIED HUMAN FACTORS AND ERGONOMICS (AHFE 2015) AND THE AFFILIATED CONFERENCES, AHFE 2015. 3: 128-135.					excluded at abstract screening stage
Herzog, S. M., M. A. Jenny, C. H. Nickel, R. Nieves Ortega and R. Bingisser	2020	Emergency department patients with weakness or fatigue: Can physicians predict their outcomes at the front door? A prospective observational study	PLoS One	10.1371/journal.pone.0239902	excluded at abstract screening stage
Hess, S. L., I. M. Jóhannsdóttir, H. Hamre, C. E. Kiserud, J. H. Loge and S. D. Fosså	2011	Adult survivors of childhood malignant lymphoma are not aware of their risk of late effects	Acta Oncol	10.3109/0284186x.2010.550934	excluded at abstract screening stage
Hietapakka, L., M. Elovainio, T. Heponiemi, J. Presseau, M. Eccles, A.-M. Aalto, L. Pekkarinen, L. Kuokkanen and T. Sinervo	2013	Do nurses who work in a fair organization sleep and perform better and why? Testing potential psychosocial mediators of organizational justice	Journal of Occupational Health Psychology	https://doi.org/10.1037/a0033990	excluded at abstract screening stage
Higgins, J. T., C. Okoli, J. Otachi, J. Lawrence, E. D. Bryant, A. Lykins and S. Seng	2020	Factors Associated With Burnout in Trauma Nurses	JOURNAL OF TRAUMA NURSING	10.1097/JTN.0000000000000538	excluded at abstract screening stage
Higuchi, Y., M. Inagaki, T. Koyama, Y. Kitamura, T. Sendo, M. Fujimori, Y. Uchitomi and N. Yamada	2016	A cross-sectional study of psychological distress, burnout, and the associated risk factors in hospital pharmacists in Japan	BMC PUBLIC HEALTH	10.1186/s12889-016-3208-5	excluded at abstract screening stage
Hill, P. D., J. C. Aldag, R. T. Chatterton and M. Zinaman	2005	Psychological distress and milk volume in lactating mothers	West J Nurs Res	10.1177/0193945905277154	excluded at abstract screening stage
Hilton, N. Z., S. Addison, E. Ham, C. R. N and M. C. Seto	2022	Workplace violence and risk factors for PTSD among psychiatric nurses: Systematic review and directions for future research and practice	J Psychiatr Ment Health Nurs	10.1111/jpm.12781	excluded at abstract screening stage
Hilton, N. Z., S. Addison, E. Ham, N. C. Rodrigues and M. C. Seto	2022	Workplace violence and risk factors for PTSD among psychiatric nurses: Systematic review and directions for future research and practice	Journal of Psychiatric and Mental Health Nursing	10.1111/jpm.12781	excluded at abstract screening stage
Hilton, N. Z., S. Addison, E. Ham, N. C. Rodrigues and M. C. Seto	2022	Workplace violence and risk factors for PTSD among psychiatric nurses: Systematic review and directions for future research and practice	JOURNAL OF PSYCHIATRIC AND MENTAL HEALTH NURSING	10.1111/jpm.12781	excluded at abstract screening stage
Hinderer, K. A., K. T. VonRueden, E. Friedmann, K. A. McQuillan, R. Gilmore, B. Kramer and M. Murray	2014	Burnout, Compassion Fatigue, Compassion Satisfaction, and Secondary Traumatic Stress in Trauma Nurses	Journal of Trauma Nursing	10.1097/JTN.0000000000000055	excluded at abstract screening stage
Hinton, D. and S. Kirk	2016	Families' and healthcare professionals' perceptions of healthcare services for children and young people with medically unexplained symptoms: anarrative review of the literature	HEALTH & SOCIAL CARE IN THE COMMUNITY	10.1111/hsc.12184	excluded at abstract screening stage
Hirsch, S., A. R. Stephens and P. B. Crane	2022	Fatigue, Depression, Cardiovascular Risk, and Self-Rated Health: Comparing a Community Sample of Adults to Those With a History of Myocardial Infarction	Clin Nurs Res	10.1177/10547738211055570	excluded at abstract screening stage
Hiser, S. L., A. Fatima, M. Ali and D. M. Needham	2023	Post-intensive care syndrome (PICS): recent updates	J Intensive Care	10.1186/s40560-023-00670-7	excluded at abstract screening stage
Hiser, S. L., A. Fatima, M. Ali and D. M. Needham	2023	Post-intensive care syndrome (PICS): recent updates	JOURNAL OF INTENSIVE CARE	10.1186/s40560-023-00670-7	exceluded	duplication
Ho, N. T. Z., F. Santoro, C. P. Jimenez and L. Pelligand	2023	Cross-sectional survey of sleep, fatigue and mental health in veterinary anaesthesia personnel	VETERINARY ANAESTHESIA AND ANALGESIA	10.1016/j.vaa.2023.03.003	excluded at abstract screening stage
Ho, S. M. Y. and R. S. Y. Lo	2011	Dispositional hope as a protective factor among medical emergency professionals: A preliminary investigation	Traumatology: An International Journal	https://doi.org/10.1177/1534765611426786	excluded at abstract screening stage
Hobbs, B. B. and L. Wightman	2018	Fatigue and critical care nurses: Considerations for safety, health, and practice	Nursing Critical Care	10.1097/01.CCN.0000527220.26805.55	excluded at abstract screening stage
Hobbs, B. B. and L. Wightman	2018	Fatigue and critical care nurses: Considerations for safety, health, and practice	Nursing Critical Care	10.1097/01.CCN.0000527220.26805.55	excelued	tool is not OFER
Hockenberry, M. J., M. C. Hooke, C. Rodgers, O. Taylor, K. M. Koerner, P. Mitby, I. Moore, M. E. Scheurer and W. Pan	2017	Symptom Trajectories in Children Receiving Treatment for Leukemia: A Latent Class Growth Analysis With Multitrajectory Modeling	J Pain Symptom Manage	10.1016/j.jpainsymman.2017.03.002	excluded at abstract screening stage
Hodgson, N. A. and C. W. Given	2004	Determinants of functional recovery in older adults surgically treated for cancer	Cancer Nurs	10.1097/00002820-200401000-00002	excluded at abstract screening stage
Hoebeke, R.	2008	Low-income women's perceived barriers to physical activity: focus group results	Appl Nurs Res	10.1016/j.apnr.2006.06.002	excluded at abstract screening stage
Hoffman, A. J., R. A. Brintnall, J. K. Brown, A. von Eye, L. W. Jones, G. Alderink, D. Ritz-Holland, M. Enter, L. H. Patzelt and G. M. VanOtteren	2014	Virtual reality bringing a new reality to postthoracotomy lung cancer patients via a home-based exercise intervention targeting fatigue while undergoing adjuvant treatment	Cancer Nurs	10.1097/NCC.0b013e318278d52f	excluded at abstract screening stage
Hoffmann, S., J. Ramm, U. Grittner, S. Kohler, J. Siedler and A. Meisel	2016	Fatigue in myasthenia gravis: risk factors and impact on quality of life	Brain & Behavior	10.1002/brb3.538	excluded at abstract screening stage
Hofmann, D. A., Z. Lei and A. M. Grant	2009	Seeking help in the shadow of doubt: The sensemaking processes underlying how nurses decide whom to ask for advice	Journal of Applied Psychology	https://doi.org/10.1037/a0016557	excluded at abstract screening stage
Hogan, D. B., J. E. Amuah, L. A. Strain, W. P. Wodchis, A. Soo, M. Eliasziw, A. Gruneir, B. Hagen, G. Teare and C. J. Maxwell	2014	High rates of hospital admission among older residents in assisted living facilities: opportunities for intervention and impact on acute care	Open Med		excluded at abstract screening stage
Hogan, D. B., J. E. Amuah, L. A. Strain, W. P. Wodchis, A. Soo, M. Eliasziw, A. Gruneir, B. Hagen, G. Teare and C. J. Maxwell	2014	High rates of hospital admission among older residents in assisted living facilities: Opportunities for intervention and impact on acute care	Open Medicine		exceluded	duplication
Hogenbirk, R. N. M., W. Y. van der Plas, J. Hentzen, L. van Wijk, A. G. Wijma, C. I. Buis, A. R. Viddeleer, G. H. de Bock, C. P. van der Schans, G. M. van Dam, S. Kruijff and J. M. Klaase	2023	Postoperative muscle loss, protein intake, physical activity and outcome associations	Br J Surg	10.1093/bjs/znac384	excluded at abstract screening stage
Hogenbirk, R. N. M., W. Y. van der Plas, J. Hentzen, L. van Wijk, A. G. Wijma, C. I. Buis, A. R. Viddeleer, G. H. de Bock, C. P. van der Schans, G. M. van Dam, S. Kruijff and J. M. Klaase	2023	Postoperative muscle loss, protein intake, physical activity and outcome associations	BRITISH JOURNAL OF SURGERY	10.1093/bjs/znac384	exceluded	duplication
Holley, S.	2002	A look at the problem of falls among people with cancer	Clin J Oncol Nurs	10.1188/02.Cjon.193-197	excluded at abstract screening stage
Holst, L., M. Lundgren, L. Olsen and T. Ishøy	2009	Dire deadlines: coping with dysfunctional family dynamics in an end-of-life care setting	Int J Palliat Nurs	10.12968/ijpn.2009.15.1.37951	excluded at abstract screening stage
Holzinger, B., L. Mayer, K. Levec, M. M. Munzinger and G. Klosch	2019	Sleep coaching: non-pharmacological treatment of non-restorative sleep in Austrian railway shift workers	ARHIV ZA HIGIJENU RADA I TOKSIKOLOGIJU-ARCHIVES OF INDUSTRIAL HYGIENE AND TOXICOLOGY	10.2478/aiht-2019-70-3244	excluded at abstract screening stage
Hong, J., S. J. Choi, S. H. Park, H. Hong, V. Booth, E. Y. Joo and J. K. Kim	2021	Personalized sleep-wake patterns aligned with circadian rhythm relieve daytime sleepiness	ISCIENCE	10.1016/j.isci.2021.103129	excluded at abstract screening stage
Honno, K., T. Kubo, Y. Toyokuni, T. Ishimaru, S. Matsuda and Y. Fujino	2020	Relationship between the depressive state of emergency life-saving technicians and near-misses	ACUTE MEDICINE & SURGERY	10.1002/ams2.463	excluded at abstract screening stage
Hoogeboom, T. J., M. Stukstette, R. A. de Bie, J. Cornelissen, A. A. den Broeder and C. H. M. van den Ende	2010	Non-pharmacological care for patients with generalized osteoarthritis: design of a randomized clinical trial	BMC MUSCULOSKELETAL DISORDERS	10.1186/1471-2474-11-142	excluded at abstract screening stage
Hooke, M. C. and L. A. Linder	2019	Symptoms in Children Receiving Treatment for Cancer-Part I: Fatigue, Sleep Disturbance, and Nausea/Vomiting	J Pediatr Oncol Nurs	10.1177/1043454219849576	excluded at abstract screening stage
Hooke, M. C. and L. A. Linder	2019	Symptoms in Children Receiving Treatment for Cancer-Part I: Fatigue, Sleep Disturbance, and Nausea/Vomiting	JOURNAL OF PEDIATRIC ONCOLOGY NURSING	10.1177/1043454219849576	exceluded	duplication
Hooper, C., J. Craig, D. R. Janvrin, M. A. Wetsel and E. Reimels	2010	Compassion satisfaction, burnout, and compassion fatigue among emergency nurses compared with nurses in other selected inpatient specialties	J Emerg Nurs	10.1016/j.jen.2009.11.027	excluded at abstract screening stage
Hooper, C., J. Craig, D. R. Janvrin, M. A. Wetsel and E. Reimels	2010	Compassion Satisfaction, Burnout, and Compassion Fatigue Among Emergency Nurses Compared With Nurses in Other Selected Inpatient Specialties	Journal of Emergency Nursing	10.1016/j.jen.2009.11.027	exceluded	duplication
Hooper, L., A. Abdelhamid, N. J. Attreed, W. W. Campbell, A. M. Channell, P. Chassagne, K. R. Culp, S. J. Fletcher, M. B. Fortes, N. Fuller, P. M. Gaspar, D. J. Gilbert, A. C. Heathcote, M. W. Kafri, F. Kajii, G. Lindner, G. W. Mack, J. C. Mentes, P. Merlani, R. A. Needham, M. Rikkert, A. Perren, J. Powers, S. C. Ranson, P. Ritz, A. M. Rowat, F. Sjostrand, A. C. Smith, J. J. D. Stookey, N. A. Sto…	2015	Clinical symptoms, signs and tests for identification of impending and current water-loss dehydration in older people	COCHRANE DATABASE OF SYSTEMATIC REVIEWS	10.1002/14651858.CD009647.pub2	excluded at abstract screening stage
Hooper, V. D.	2004	Safety: focus on the details	J Perianesth Nurs	10.1016/j.jopan.2003.12.001	excluded at abstract screening stage
Horak, F. and U. P. Stübner	1999	Comparative tolerability of second generation antihistamines	Drug Safety	10.2165/00002018-199920050-00001	excluded at abstract screening stage
Horigan, A. E.	2012	Fatigue in hemodialysis patients: a review of current knowledge	J Pain Symptom Manage	10.1016/j.jpainsymman.2011.10.015	excluded at abstract screening stage
Horigan, A. E.	2019	The Feasibility of Studying Fatigue Over Time in Patients on Hemodialysis: A Pilot Study and Lessons Learned	Nephrology Nursing Journal		excluded at abstract screening stage
Horigan, A. E.	2012	Fatigue in Hemodialysis Patients: A Review of Current Knowledge	JOURNAL OF PAIN AND SYMPTOM MANAGEMENT	10.1016/j.jpainsymman.2011.10.015	exceluded	duplication
Horigan, A. E.	2012	Fatigue in hemodialysis patients: A review of current knowledge	Journal of Pain and Symptom Management	10.1016/j.jpainsymman.2011.10.015	exceluded	duplication
Horneber, M., I. Fischer, F. Dimeo, J. U. Rüffer and J. Weis	2012	Cancer-Related Fatigue	Deutsches Ärzteblatt International	10.3238/arztebl.2012.0161	excluded at abstract screening stage
Horneber, M., I. Fischer, F. Dimeo, J. U. Rüffer and J. Weis	2012	Cancer-related fatigue: epidemiology, pathogenesis, diagnosis, and treatment	Deutsches Arzteblatt international	10.3238/arztebl.2012.0161	excluded at abstract screening stage
Hoshi, H., H. Iwasa, A. Goto and S. Yasumura	2022	Effects of working environments with minimum night lighting on night-shift nurses' fatigue and sleep, and patient safety	BMJ Open Qual	10.1136/bmjoq-2021-001638	excluded at abstract screening stage
Hoshi, H., H. Iwasa, A. Goto and S. Yasumura	2022	Effects of working environments with minimum night lighting on night-shift nurses' fatigue and sleep, and patient safety	BMJ OPEN QUALITY	10.1136/bmjoq-2021-001638	exceluded	duplication
Hoshi, H., H. Iwasa, A. Goto and S. Yasumura	2022	Effects of working environments with minimum night lighting on night-shift nurses' fatigue and sleep, and patient safety	BMJ Open Quality	10.1136/bmjoq-2021-001638	exceluded	duplication
Hosoglu, S., M. K. Celen, S. Akalin, M. F. Geyik, Y. Soyoral and I. H. Kara	2003	Transmission of hepatitis C by blood splash into conjunctiva in a nurse	Am J Infect Control	10.1016/j.ajic.2003.03.005	excluded at abstract screening stage
Hosseini, E., H. Daneshmandi, A. Bashiri and R. Sharifian	2021	Work-related musculoskeletal symptoms among Iranian nurses and their relationship with fatigue: a cross-sectional study	BMC Musculoskelet Disord	10.1186/s12891-021-04510-3	excluded at abstract screening stage
Hosseini, E., H. Daneshmandi, A. Bashiri and R. Sharifian	2021	Work-related musculoskeletal symptoms among Iranian nurses and their relationship with fatigue: a cross-sectional study	BMC MUSCULOSKELETAL DISORDERS	10.1186/s12891-021-04510-3	exceluded	duplication
Hosseini, E., H. Daneshmandi, A. Bashiri and R. Sharifian	2021	Work-related musculoskeletal symptoms among Iranian nurses and their relationship with fatigue: a cross-sectional study	BMC Musculoskeletal Disorders	10.1186/s12891-021-04510-3	exceluded	duplication
Hosseini, E., H. Daneshmandi, A. Bashiri and R. Sharifian	2021	Work-related musculoskeletal symptoms among Iranian nurses and their relationship with fatigue: a cross-sectional study	BMC Musculoskelet Disord	10.1186/s12891-021-04510-3	excelued	tool is not OFER
Hosseini, Z. and A. Homayuni	2022	Personality and occupational correlates of anxiety and depression in nurses: the contribution of role conflict, core self-evaluations, negative affect and bullying	BMC Psychol	10.1186/s40359-022-00921-6	excluded at abstract screening stage
Hosseini, Z. and A. Homayuni	2022	Personality and occupational correlates of anxiety and depression in nurses: the contribution of role conflict, core self-evaluations, negative affect and bullying	BMC PSYCHOLOGY	10.1186/s40359-022-00921-6	exceluded	duplication
Hou, T., Q. Yin, W. Cai, X. Song, W. Deng, J. Zhang and G. Deng	2022	Posttraumatic stress symptoms among health care workers during the COVID-19 epidemic: The roles of negative coping and fatigue	Psychology, Health & Medicine	10.1080/13548506.2021.1921228	excluded at abstract screening stage
Hou, Y. G., S. M. Feng, S. M. Wang, Y. J. Zhao and L. Yan	2023	The construction and validation of a frailty risk prediction model for older adults with lung cancer: A cross-sectional study	Eur J Oncol Nurs	10.1016/j.ejon.2023.102316	excluded at abstract screening stage
House, S., K. Loud and C. Shubkin	2013	Female athlete triad for the primary care pediatrician	Curr Opin Pediatr	10.1097/mop.0000000000000033	excluded at abstract screening stage
Howard, M.	2013	The incidence of burnout or compassion fatigue in medical dosimetrists as a function of various stress and psychologic factors	Med Dosim	10.1016/j.meddos.2012.07.006	excluded at abstract screening stage
Howard, M.	2013	The incidence of burnout or compassion fatigue in medical dosimetrists as a function of various stress and psychologic factors	Medical Dosimetry	10.1016/j.meddos.2012.07.006	exceluded	duplication
Howell, B. A. M.	2021	Battling Burnout at the Frontlines of Health Care Amid COVID-19	AACN ADVANCED CRITICAL CARE	10.4037/aacnacc2021454	excluded at abstract screening stage
Howell, D., A. Husain, H. Seow, Y. Liu, R. Kustra, C. Atzema, D. Dudgeon, C. Earle, J. Sussman and L. Barbera	2012	Symptom clusters in a population-based ambulatory cancer cohort validated using bootstrap methods	Eur J Cancer	10.1016/j.ejca.2012.04.008	excluded at abstract screening stage
Howell, D., A. Husain, H. Seow, Y. Liu, R. Kustra, C. Atzema, D. Dudgeon, C. Earle, J. Sussman and L. Barbera	2012	Symptom clusters in a population-based ambulatory cancer cohort validated using bootstrap methods	EUROPEAN JOURNAL OF CANCER	10.1016/j.ejca.2012.04.008	exceluded	duplication
Hrozanova, M., I. Meisingset, H. Kallestad, S. Pallesen, A. L. Nordstoga and E. S. Skarpsno	2023	Group-delivered cognitive behavioural therapy versus waiting list in the treatment of insomnia in primary care: study protocol for a pragmatic, multicentre randomized controlled trial	BMC Prim Care	10.1186/s12875-023-02018-4	excluded at abstract screening stage
Hrushesky, W. J. M., J. Grutsch, P. Wood, X. M. Yang, E. Y. Oh, C. Ansell, S. Kidder, C. Ferrans, D. F. T. Quiton, J. Reynolds, J. Du-Quiton, R. Levin, C. Lis and D. Braun	2009	Circadian Clock Manipulation for Cancer Prevention and Control and the Relief of Cancer Symptoms	INTEGRATIVE CANCER THERAPIES	10.1177/1534735409352086	excluded at abstract screening stage
Hsiao, C. P., B. Daly and L. N. Saligan	2016	The Etiology and management of radiotherapy-induced fatigue	Expert Rev Qual Life Cancer Care	10.1080/23809000.2016.1191948	excluded at abstract screening stage
Hsieh, C. H., C. L. Chen, T. J. Han, P. J. Lin and H. C. Chiu	2018	Factors Influencing Postpartum Fatigue in Vaginal-Birth Women: Testing a Path Model	J Nurs Res	10.1097/jnr.0000000000000249	excluded at abstract screening stage
Hsu, H. Y., C. C. Chen, T. T. Huang, Y. H. Weng and C. S. Lu	2009	[Fatigue and related factors in patients with Parkinson's disease]	Hu Li Za Zhi		excluded at abstract screening stage
Hu, X. Y., Y. L. Zhao and G. Min	2013	Survey on related factors of compassion fatigue in clinical nurses	Journal of Shanghai Jiaotong University (Medical Science)	10.3969/j.issn.1674-8115.2013.06.032	excluded at abstract screening stage
Hu, Y., R. C. Gao, N. Sang, L. Wu, P. L. Shi and G. C. Wu	2023	Influencing factors of self-disclosure and its impact on quality of life in patients with systemic lupus erythematosus	Lupus	10.1177/09612033221143935	excluded at abstract screening stage
Hu, Y., R. C. Gao, N. Sang, L. Wu, P. L. Shi and G. C. Wu	2023	Influencing factors of self-disclosure and its impact on quality of life in patients with systemic lupus erythematosus	LUPUS	10.1177/09612033221143935	exceluded	duplication
Huang, C. L., L. X. Huang, Y. M. Wang, X. Li, L. L. Ren, X. Y. Gu, L. Kang, L. Guo, M. Liu, X. Zhou, J. F. Luo, Z. H. Huang, S. J. Tu, Y. Zhao, L. Chen, D. C. Xu, Y. P. Li, C. H. Li, L. Peng, Y. Li, W. X. Xie, D. Cui, L. H. Shang, G. H. Fan, J. Y. Xu, G. Wang, Y. Wang, J. C. Zhong, C. Wang, J. W. Wang, D. Y. Zhang and B. Cao	2021	6-month consequences of COVID-19 in patients discharged from hospital: a cohort study (Publication with Expression of Concern. See vol. 401, pg. 90, 2023)	LANCET	10.1016/S0140-6736(20)32656-8	excluded at abstract screening stage
Huang, C., L. Huang, Y. Wang, X. Li, L. Ren, X. Gu, L. Kang, L. Guo, M. Liu, X. Zhou, J. Luo, Z. Huang, S. Tu, Y. Zhao, L. Chen, D. Xu, Y. Li, C. Li, L. Peng, Y. Li, W. Xie, D. Cui, L. Shang, G. Fan, J. Xu, G. Wang, Y. Wang, J. Zhong, C. Wang, J. Wang, D. Zhang and B. Cao	2021	6-month consequences of COVID-19 in patients discharged from hospital: a cohort study	Lancet	10.1016/s0140-6736(20)32656-8	excluded at abstract screening stage
Huang, C., L. Huang, Y. Wang, X. Li, L. Ren, X. Gu, L. Kang, L. Guo, M. Liu, X. Zhou, J. Luo, Z. Huang, S. Tu, Y. Zhao, L. Chen, D. Xu, Y. Li, C. Li, L. Peng, Y. Li, W. Xie, D. Cui, L. Shang, G. Fan, J. Xu, G. Wang, Y. Wang, J. Zhong, C. Wang, J. Wang, D. Zhang and B. Cao	2021	6-month consequences of COVID-19 in patients discharged from hospital: a cohort study	The Lancet	10.1016/S0140-6736(20)32656-8	exceluded	duplication
Huang, C., L. Huang, Y. Wang, X. Li, L. Ren, X. Gu, L. Kang, L. Guo, M. Liu, X. Zhou, J. Luo, Z. Huang, S. Tu, Y. Zhao, L. Chen, D. Xu, Y. Li, C. Li, L. Peng, Y. Li, W. Xie, D. Cui, L. Shang, G. Fan, J. Xu, G. Wang, Y. Wang, J. Zhong, C. Wang, J. Wang, D. Zhang and B. Cao	2023	6-month consequences of COVID-19 in patients discharged from hospital: a cohort study	Lancet	10.1016/s0140-6736(23)00810-3	exceluded	duplication
Huang, C., L. Huang, Y. Wang, X. Li, L. Ren, X. Gu, L. Kang, L. Guo, M. Liu, X. Zhou, J. Luo, Z. Huang, S. Tu, Y. Zhao, L. Chen, D. Xu, Y. Li, C. Li, L. Peng, Y. Li, W. Xie, D. Cui, L. Shang, G. Fan, J. Xu, G. Wang, Y. Wang, J. Zhong, C. Wang, J. Wang, D. Zhang and B. Cao	2023	6-month consequences of COVID-19 in patients discharged from hospital: a cohort study	The Lancet	10.1016/S0140-6736(23)00810-3	exceluded	duplication
Huang, L. L., D. H. Guo, M. J. Jing, X. X. Wang, N. Liu and P. X. Wang	2018	A correlation between sickness or injury within two weeks, chronic diseases and fatigue among adults aged 18-45 years	Psychol Health Med	10.1080/13548506.2017.1371313	excluded at abstract screening stage
Huang, L. L., D. H. Guo, M. J. Jing, X. X. Wang, N. Liu and P. X. Wang	2018	A correlation between sickness or injury within two weeks, chronic diseases and fatigue among adults aged 18-45 years	PSYCHOLOGY HEALTH & MEDICINE	10.1080/13548506.2017.1371313	exceluded	duplication
Huang, L., X. Huang, J. Wang, F. Zhang, Y. Fei, J. Tang and Y. Wang	2023	Factors influencing parent-child relationships in chinese nurses: a cross-sectional study	BMC Nurs	10.1186/s12912-023-01413-7	excluded at abstract screening stage
Huang, L., X. Huang, J. Wang, F. Zhang, Y. Fei, J. Tang and Y. Wang	2023	Factors influencing parent-child relationships in chinese nurses: a cross-sectional study	BMC Nursing	10.1186/s12912-023-01413-7	exceluded	duplication
Huang, L.-L., D.-H. Guo, M.-J. Jing, X.-X. Wang, N. Liu and P.-X. Wang	2018	A correlation between sickness or injury within two weeks, chronic diseases and fatigue among adults aged 18-45 years	Psychology, health & medicine	10.1080/13548506.2017.1371313	excluded at abstract screening stage
Huang, L.-L., D.-H. Guo, M.-J. Jing, X.-X. Wang, N. Liu and P.-X. Wang	2018	A correlation between sickness or injury within two weeks, chronic diseases and fatigue among adults aged 18–45 years	Psychology, Health & Medicine	10.1080/13548506.2017.1371313	excluded at abstract screening stage
Huang, Q., Z. Geng, Q. Fang, J. Stinson and C. Yuan	2021	Identification of Distinct Profiles of Cancer-Related Fatigue and Associated Risk Factors for Breast Cancer Patients Undergoing Chemotherapy: A Latent Class Analysis	Cancer Nurs	10.1097/ncc.0000000000000862	excluded at abstract screening stage
Huang, S. F. and H. Y. Duan	2023	Sleeping and Dietary Factors Associated with Chronic Fatigue Syndrome in Taiwanese Preschoolers	CHILDREN-BASEL	10.3390/children10071149	excluded at abstract screening stage
Huang, S. T., X. Ke, X. Y. Yu, Y. X. Wu, Y. X. Huang and D. Liu	2022	Risk factors for cancer-related fatigue in patients with colorectal cancer: a systematic review and meta-analysis	Support Care Cancer	10.1007/s00520-022-07432-5	excluded at abstract screening stage
Huang, S. T., X. Ke, Y. P. Huang, Y. X. Wu, X. Y. Yu, H. K. Liu and D. Liu	2023	A prediction model for moderate to severe cancer-related fatigue in colorectal cancer after chemotherapy: a prospective case‒control study	Support Care Cancer	10.1007/s00520-023-07892-3	excluded at abstract screening stage
Huang, T. W. and C. C. Lin	2009	The mediating effects of depression on sleep disturbance and fatigue: symptom clusters in patients with hepatocellular carcinoma	Cancer Nurs	10.1097/NCC.0b013e3181ac6248	excluded at abstract screening stage
Huang, T. Y., D. K. Moser and S. L. Hwang	2018	Identification, Associated Factors, and Prognosis of Symptom Clusters in Taiwanese Patients With Heart Failure	J Nurs Res	10.1097/jnr.0000000000000199	excluded at abstract screening stage
Huang, V., L. Mackin, K. M. Kober, S. M. Paul, B. A. Cooper, Y. P. Conley, M. J. Hammer, J. D. Levine and C. Miaskowski	2022	Distinct sleep disturbance and cognitive dysfunction profiles in oncology outpatients receiving chemotherapy	Support Care Cancer	10.1007/s00520-022-07350-6	excluded at abstract screening stage
Huat, L. B., A. K. Mitra, N. I. N. Jamil, P. C. Dam, H. J. J. Mohamed and W. A. M. Wan Muda	2012	Prevalence and Risk Factors of Intestinal Helminth Infection Among Rural Malay Children	Journal of Global Infectious Diseases	10.4103/0974-777X.93753	excluded at abstract screening stage
Hubik, D. J., C. O’Callaghan and J. Dwyer	2021	Strong emotional reactions for doctors working in palliative care: Causes, management and impact. A qualitative study	Psycho-Oncology	10.1002/pon.5731	excluded at abstract screening stage
Huff, C.	2006	Emotional: Debriefing	Hospitals and Health Networks		excluded at abstract screening stage
Hughes, A. M., R. M. Lucas, A. J. McMichael, T. Dwyer, M. P. Pender, I. Mei, B. V. Taylor, P. Valery, C. Chapman, A. Coulthard, K. Dear, T. J. Kilpatrick, D. Williams and A. L. Ponsonby	2013	Early-life hygiene-related factors affect risk of central nervous system demyelination and asthma differentially	Clinical & Experimental Immunology	10.1111/cei.12077	excluded at abstract screening stage
Hughes, A. M., R. M. Lucas, A. J. McMichael, T. Dwyer, M. P. Pender, I. van der Mei, B. V. Taylor, P. Valery, C. Chapman, A. Coulthard, K. Dear, T. J. Kilpatrick, D. Williams and A. L. Ponsonby	2013	Early-life hygiene-related factors affect risk of central nervous system demyelination and asthma differentially	CLINICAL AND EXPERIMENTAL IMMUNOLOGY	10.1111/cei.12077	excluded at abstract screening stage
Hughes, L.	2006	Physical and psychological variables that influence pain in patients with fibromyalgia	Orthop Nurs	10.1097/00006416-200603000-00007	excluded at abstract screening stage
Hughes, L.	2006	Physical and psychological variables that influence pain in patients with fibromyalgia	Orthopaedic Nursing	10.1097/00006416-200603000-00007	exceluded	duplication
Hughes, L.	2006	Physical and psychological variables that influence pain in patients with fibromyalgia	Orthopedic nursing	10.1097/00006416-200603000-00007	exceluded	duplication
Hughes, O., M. M. Mohamad, P. Doyle and G. Burke	2018	The significance of breastfeeding on sleep patterns during the first 48 hours postpartum for first time mothers	J Obstet Gynaecol	10.1080/01443615.2017.1353594	excluded at abstract screening stage
Hughes, V.	2016	Safe night-shift work	Nurs Manage	10.1097/01.Numa.0000488857.54323.64	excluded at abstract screening stage
Hui, L., A. Garnett, C. Oleynikov and S. A. Boamah	2023	Compassion fatigue in healthcare providers during the COVID-19 pandemic: a scoping review protocol	BMJ Open	10.1136/bmjopen-2022-069843	excluded at abstract screening stage
Hui, L., A. Garnett, C. Oleynikov and S. A. Boamah	2023	Compassion fatigue in healthcare providers during the COVID-19 pandemic: a scoping review protocol	BMJ OPEN	10.1136/bmjopen-2022-069843	exceluded	duplication
Hunsaker, S., H. C. Chen, D. Maughan and S. Heaston	2015	Factors that influence the development of compassion fatigue, burnout, and compassion satisfaction in emergency department nurses	J Nurs Scholarsh	10.1111/jnu.12122	excluded at abstract screening stage
Hunsaker, S., H. C. Chen, D. Maughan and S. Heaston	2015	Factors That Influence the Development of Compassion Fatigue, Burnout, and Compassion Satisfaction in Emergency Department Nurses	Journal of Nursing Scholarship	10.1111/jnu.12122	exceluded	duplication
Hunter, L. P., J. D. Rychnovsky and S. M. Yount	2009	A selective review of maternal sleep characteristics in the postpartum period	J Obstet Gynecol Neonatal Nurs	10.1111/j.1552-6909.2008.00309.x	excluded at abstract screening stage
Hurley, P. M. and P. J. Ungvarski	1994	Mental health needs of adults with HIV/AIDS referred for home care	Psychosocial Rehabilitation Journal	https://doi.org/10.1037/h0095551	excluded at abstract screening stage
Hutchison, B. L., P. R. Stone, L. M. E. McCowan, A. W. Stewart, J. M. D. Thompson and E. A. Mitchell	2012	A postal survey of maternal sleep in late pregnancy	BMC pregnancy and childbirth	10.1186/1471-2393-12-144	excluded at abstract screening stage
Hwang, S. M., K. W. Choe, S. H. Cho, S. J. Yoon, D. E. Park, J. S. Kang, M. J. Kim, B. C. Chun and S. M. Lee	2011	The adverse events of influenza A (H1N1) vaccination and its risk factors in healthcare personnel in 18 military healthcare units in Korea	Japanese Journal of Infectious Diseases		excluded at abstract screening stage
Hwang, S. S., V. T. Chang, M. Rue and B. Kasimis	2003	Multidimensional independent predictors of cancer-related fatigue	J Pain Symptom Manage	10.1016/s0885-3924(03)00218-5	excluded at abstract screening stage
Hwang, S. Y., Y. G. Ahn and M. H. Jeong	2012	Atypical symptom cluster predicts a higher mortality in patients with first-time acute myocardial infarction	Korean Circ J	10.4070/kcj.2012.42.1.16	excluded at abstract screening stage
Hwang, S. Y., Y. G. Ahn and M. H. Jeong	2012	Atypical Symptom Cluster Predicts a Higher Mortality in Patients With First-Time Acute Myocardial Infarction	KOREAN CIRCULATION JOURNAL	10.4070/kcj.2012.42.1.16	exceluded	duplication
Hwang, W. J., J. A. Kim and S. H. Rankin	2017	Depressive Symptom and Related Factors: A Cross-Sectional Study of Korean Female Workers Working at Traditional Markets	INTERNATIONAL JOURNAL OF ENVIRONMENTAL RESEARCH AND PUBLIC HEALTH	10.3390/ijerph14121465	excluded at abstract screening stage
Iacovides, A., K. Fountoulakis, C. Moysidou and C. Ierodiakonou	1997	Burnout in nursing staff: a clinical syndrome rather than a psychological reaction?	Gen Hosp Psychiatry	10.1016/s0163-8343(97)00070-4	excluded at abstract screening stage
Iacovides, A., K. Fountoulakis, C. Moysidou and C. Ierodiakonou	1997	Burnout in nursing staff: A clinical syndrome rather than a psychological reaction?	General Hospital Psychiatry	10.1016/S0163-8343(97)00070-4	exceluded	duplication
Iavicoli, S., G. Cesana, M. Dollard, S. Leka and S. L. Sauter	2015	Psychosocial Factors and Workers' Health and Safety	BioMed Research International	10.1155/2015/628749	excluded at abstract screening stage
Ibrahim, M. I., I. U. Zubair, N. M. Yaacob, M. I. Ahmad and M. N. Shafei	2019	Low Back Pain and Its Associated Factors among Nurses in Public Hospitals of Penang, Malaysia	Int J Environ Res Public Health	10.3390/ijerph16214254	excluded at abstract screening stage
Ibrahim, M. I., I. U. Zubair, N. M. Yaacob, M. I. Ahmad and M. N. Shafei	2019	Low Back Pain and Its Associated Factors among Nurses in Public Hospitals of Penang, Malaysia	INTERNATIONAL JOURNAL OF ENVIRONMENTAL RESEARCH AND PUBLIC HEALTH	10.3390/ijerph16214254	exceluded	duplication
Ibrahim, M. I., I. U. Zubair, N. M. Yaacob, M. I. Ahmad and M. N. Shafei	2019	Low back pain and its associated factors among nurses in public hospitals of Penang, Malaysia	International Journal of Environmental Research and Public Health	10.3390/ijerph16214254	exceluded	duplication
Ileana Giurgiu, D., D. Iosif Bardac and C. Ioan RĂUlea	2013	STUDY ON HYPERTENSION PREVALENCE IN MEDICAL STAFF FROM A ROMANIAN ACADEMIC EMERGENCY COUNTY HOSPITAL	Acta Medica Transilvanica		excluded at abstract screening stage
Ilgili, Ö. and Y. Gökçe Kutsal	2020	IMPACt of COVID-19 among the elderly population	Turk Geriatri Dergisi	10.31086/TJGERI.2020.179	excluded at abstract screening stage
Ilhan, M. N., E. Durukan, E. Aras, S. Türk?üo?lu and R. Aygün	2006	Long working hours increase the risk of sharp and needlestick injury in nurses: The need for new policy implication	Journal of Advanced Nursing	10.1111/j.1365-2648.2006.04041.x	exceluded	duplication
Ilhan, M. N., E. Durukan, E. Aras, S. Turkcuoglu and R. Aygun	2006	Long working hours increase the risk of sharp and needlestick injury in nurses: the need for new policy implication	JOURNAL OF ADVANCED NURSING	10.1111/j.1365-2648.2006.04041.x	exceluded	duplication
Ilhan, M. N., E. Durukan, E. Aras, S. Türkçüoğlu and R. Aygün	2006	Long working hours increase the risk of sharp and needlestick injury in nurses: the need for new policy implication	J Adv Nurs	10.1111/j.1365-2648.2006.04041.x	excluded at abstract screening stage
Iliceto, P., M. Pompili, S. Spencer-Thomas, S. Ferracuti, D. Erbuto, D. Lester, G. Candilera and P. Girardi	2013	Occupational stress and psychopathology in health professionals: An explorative study with the Multiple Indicators Multiple Causes (MIMIC) model approach	STRESS-THE INTERNATIONAL JOURNAL ON THE BIOLOGY OF STRESS	10.3109/10253890.2012.689896	excluded at abstract screening stage
Ingersoll, G. L.	1989	Respiratory muscle fatigue research: implications for clinical practice	Appl Nurs Res	10.1016/s0897-1897(89)80019-9	excluded at abstract screening stage
Ingram, C. and C. Visovsky	2007	Exercise intervention to modify physiologic risk factors in cancer survivors	Semin Oncol Nurs	10.1016/j.soncn.2007.08.005	excluded at abstract screening stage
Innstrand, S. T., E. M. Langballe, E. Falkum and O. G. Aasland	2011	Exploring within- and between-gender differences in burnout: 8 different occupational groups	Int Arch Occup Environ Health	10.1007/s00420-011-0667-y	excluded at abstract screening stage
Innstrand, S. T., E. M. Langballe, E. Falkum and O. G. Aasland	2011	Exploring within - And between-gender differences in burnout: 8 different occupational groups	International Archives of Occupational and Environmental Health	10.1007/s00420-011-0667-y	exceluded	duplication
Iobst, S. E., D. C. Smith, N. I. Best, R. J. Allard and L. L. Trego	2021	A Scoping Review of Pregnancy, Childbirth, and the Postpartum Period in Active Duty US Military Women	WOMENS HEALTH ISSUES	10.1016/j.whi.2020.05.005	excluded at abstract screening stage
Ivani?, D., V. N. Adam, I. Srzi?, A. Stepi? and H. Pintari?	2017	Burnout syndrome in emergency medicine	Hong Kong Journal of Emergency Medicine	10.1177/1024907917740094	exceluded	duplication
Ivanic, D., V. N. Adam, I. Srzic, A. Stepic and H. Pintaric	2017	Burnout syndrome in emergency medicine	HONG KONG JOURNAL OF EMERGENCY MEDICINE	10.1177/1024907917740094	excluded at abstract screening stage
Iwata, H., E. Mori, M. Tsuchiya, A. Sakajo, K. Maehara, H. Ozawa, A. Morita, T. Maekawa, K. Aoki, M. Makaya and K. Tamakoshi	2015	Predicting early post-partum depressive symptoms among older primiparous Japanese mothers	Jpn J Nurs Sci	10.1111/jjns.12069	excluded at abstract screening stage
Jaarsma, T., H. Philipsen, M. C. Kastermans and T. Dassen	1994	[Information needs and problems of patients with myocardial infarct and coronary bypass. A study of information needs and problems from the viewpoint of Orem's theory]	Verpleegkunde		excluded at abstract screening stage
Jaarsma, T., H. Philipsen, M. C. Kastermans and T. Dassen	1994	Information needs and problems of patients with myocardial infarct and coronary bypass. A study of information needs and problems from the viewpoint of Orem's theory	Verpleegkunde		exceluded	duplication
Jackson, E.	2002	An overview of chronic fatigue syndrome	Nurs Stand	10.7748/ns2002.12.17.13.45.c3316	excluded at abstract screening stage
Jackson, E.	2002	An overview of chronic fatigue syndrome	Nursing standard (Royal College of Nursing (Great Britain) : 1987)		exceluded	duplication
Jacobowitz, W., C. Moran, C. Best and L. Mensah	2015	Post-Traumatic Stress, Trauma-Informed Care, and Compassion Fatigue in Psychiatric Hospital Staff: A Correlational Study	Issues Ment Health Nurs	10.3109/01612840.2015.1055020	excluded at abstract screening stage
Jacobs, D., S. Ancoli-Israel, L. Parker and D. F. Kripke	1989	Twenty-four-hour sleep-wake patterns in a nursing home population	Psychology and Aging	https://doi.org/10.1037/0882-7974.4.3.352	excluded at abstract screening stage
Jacobson, J. T. and G. T. Mencher	1981	Intensive care nursery noise and its influence on newborn hearing screening	Int J Pediatr Otorhinolaryngol	10.1016/0165-5876(81)90018-5	excluded at abstract screening stage
Jacobsson, A., E. Pihl-Lindgren and B. Fridlund	2001	Malnutrition in patients suffering from chronic heart failure; the nurse's care	Eur J Heart Fail	10.1016/s1388-9842(01)00139-8	excluded at abstract screening stage
Jacobsson, A., E. Pihl-Lindgren and B. Fridlund	2001	Malnutrition in patients suffering from chronic heart failure; the nurse's care	European Journal of Heart Failure	10.1016/S1388-9842(01)00139-8	exceluded	duplication
Jacobsson, A., E. Pihl-Lindgren, B. Fridlund, A. Jacobsson, E. Pihl-Lindgren and B. Fridlund	2001	Malnutrition in patients suffering from chronic heart failure; the nurse's care	European Journal of Heart Failure	10.1016/S1388-9842(01)00139-8	excluded at abstract screening stage
Jahanjoo, F., H. Sadeghi-Bazargani and M. Asghari-Jafarabadi	2022	Modeling road traffic fatalities in Iran's six most populous provinces, 2015-2016	BMC Public Health	10.1186/s12889-022-14678-5	excluded at abstract screening stage
Jain, R., M. L. Meena, G. S. Dangayach and A. K. Bhardwaj	2018	Association of risk factors with musculoskeletal disorders in manual-working farmers	Archives of Environmental & Occupational Health	10.1080/19338244.2017.1289890	excluded at abstract screening stage
Jain, V., N. Nabi, S. Aggarwal, Z. Alam, K. Chandra, D. Singh, V. Kashyap, F. Islam and S. Kohli	2023	Long-term health consequences of COVID-19 in survivors hospitalised at a tertiary care hospital and their correlation with acute COVID-19 severity and associated risk factors	J Clin Nurs	10.1111/jocn.16652	excluded at abstract screening stage
Jain, V., N. Nabi, S. Aggarwal, Z. Alam, K. Chandra, D. Singh, V. Kashyap, F. Islam and S. Kohli	2023	Long-term health consequences of COVID-19 in survivors hospitalised at a tertiary care hospital and their correlation with acute COVID-19 severity and associated risk factors	JOURNAL OF CLINICAL NURSING	10.1111/jocn.16652	exceluded	duplication
Jain, V., N. Nabi, S. Aggarwal, Z. Alam, K. Chandra, D. Singh, V. Kashyap, F. Islam and S. Kohli	2023	Long-term health consequences of COVID-19 in survivors hospitalised at a tertiary care hospital and their correlation with acute COVID-19 severity and associated risk factors	Journal of Clinical Nursing	10.1111/jocn.16652	exceluded	duplication
Jakimowicz, S., L. Perry and J. Lewis	2018	Compassion satisfaction and fatigue: A cross-sectional survey of Australian intensive care nurses	Aust Crit Care	10.1016/j.aucc.2017.10.003	excluded at abstract screening stage
Jakimowicz, S., L. Perry and J. Lewis	2018	Compassion satisfaction and fatigue: A cross-sectional survey of Australian intensive care nurses	AUSTRALIAN CRITICAL CARE	10.1016/j.aucc.2017.10.003	exceluded	duplication
Jakimowicz, S., L. Perry and J. Lewis	2018	Compassion satisfaction and fatigue: A cross-sectional survey of Australian intensive care nurses	Australian Critical Care	10.1016/j.aucc.2017.10.003	exceluded	duplication
Jakimowicz, S., L. Perry and J. Lewis	2018	Compassion satisfaction and fatigue: A cross-sectional survey of Australian intensive care nurses	Aust Crit Care	10.1016/j.aucc.2017.10.003	excelued	tool is not OFER
Jakobsen, G., K. H. Gjeilo, M. J. Hjermstad and P. Klepstad	2022	An Update on Prevalence, Assessment, and Risk Factors for Sleep Disturbances in Patients with Advanced Cancer-Implications for Health Care Providers and Clinical Research	CANCERS	10.3390/cancers14163933	excluded at abstract screening stage
Jakobsson, L., L. Lovén and I. R. Hallberg	2004	Micturition problems in relation to quality of life in men with prostate cancer or benign prostatic hyperplasia: comparison with men from the general population	Cancer Nurs	10.1097/00002820-200405000-00007	excluded at abstract screening stage
Jakobsson, S., C. Taft, U. Östlund and K. Ahlberg	2013	Performance of the Swedish version of the Revised Piper Fatigue Scale	Eur J Oncol Nurs	10.1016/j.ejon.2013.07.004	excluded at abstract screening stage
Jakobsson, U., I. R. Hallberg and A. Westergren	2007	Exploring determinants for quality of life among older people in pain and in need of help for daily living	J Clin Nurs	10.1111/j.1365-2702.2006.01584.x	excluded at abstract screening stage
Jalilian, F., F. K. Shouroki, H. Azmoon, A. Rostamabadi and A. Choobineh	2019	Relationship between job stress and fatigue based on job demand-control-support model in hospital nurses	INTERNATIONAL JOURNAL OF PREVENTIVE MEDICINE	10.4103/ijpvm.IJPVM_178_17	excluded at abstract screening stage
Jalilian, F., F. K. Shouroki, H. Azmoon, A. Rostamabadi and A. Choobineh	2019	Relationship between job stress and fatigue based on job demand-control-support model in hospital nurses	INTERNATIONAL JOURNAL OF PREVENTIVE MEDICINE	10.4103/ijpvm.IJPVM_178_17	excelued	tool is not OFER
James, L., N. Todak and S. Best	2017	The negative impact of prison work on sleep health	Am J Ind Med	10.1002/ajim.22714	excluded at abstract screening stage
James, N. T., C. W. Miller, K. Nugent, C. Welch, M. Cabanna and S. Vincent	2007	The impact of Hurricane Katrina upon older adult nurses: an assessment of quality of life and psychological distress in the aftermath	J Miss State Med Assoc		excluded at abstract screening stage
James, N. T., C. W. Miller, K. Nugent, C. Welch, M. Cabanna and S. Vincent	2007	The impact of Hurricane Katrina upon older adult nurses: an assessment of quality of life and psychological distress in the aftermath	Journal of the Mississippi State Medical Association		exceluded	duplication
Jang, A. R., C. W. Won, H. Sagong, E. Bae, H. Park and J. Y. Yoon	2021	Social factors predicting improvement of frailty in community-dwelling older adults: Korean Frailty and Aging Cohort Study	GERIATRICS & GERONTOLOGY INTERNATIONAL	10.1111/ggi.14160	excluded at abstract screening stage
Jang, Y., S. Boo and H. Yoo	2018	Hepatitis B Virus Infection: Fatigue-Associated Illness Experiences Among Koreans	Gastroenterol Nurs	10.1097/sga.0000000000000335	excluded at abstract screening stage
Jaracz, K., L. Mielcarek and W. Kozubski	2007	Clinical and psychological correlates of poststroke fatigue. Preliminary results	Neurol Neurochir Pol		excluded at abstract screening stage
Jaracz, M., I. Rosiak, A. Bertrand-Bucinska, M. Jaskulski, J. Niezurawska and A. Borkowska	2017	Affective temperament, job stress and professional burnout in nurses and civil servants	PLOS ONE	10.1371/journal.pone.0176698	excluded at abstract screening stage
Jarden, R. J., M. Sandham, R. J. Siegert and J. Koziol-McLain	2020	Intensive care nurses' well-being: A systematic review	Aust Crit Care	10.1016/j.aucc.2018.11.068	excluded at abstract screening stage
Jarden, R. J., M. Sandham, R. J. Siegert and J. Koziol-McLain	2020	Intensive care nurses' well-being: A systematic review	Australian Critical Care	10.1016/j.aucc.2018.11.068	exceluded	duplication
Jarosz, P. A., J. E. Davis, H. N. Yarandi, R. Farkas, E. Feingold, S. H. Shippings, A. L. Smith and D. Williams	2014	Obesity in urban women: associations with sleep and sleepiness, fatigue and activity	Womens Health Issues	10.1016/j.whi.2014.04.005	excluded at abstract screening stage
Jarrad, R. A. and S. Hammad	2020	Oncology nurses' compassion fatigue, burn out and compassion satisfaction	Annals of General Psychiatry	10.1186/s12991-020-00272-9	excluded at abstract screening stage
Jarrett, M. and P. Cox	2004	Hepatitis C virus	Nursing Clinics of North America	10.1016/j.cnur.2003.11.014	excluded at abstract screening stage
Jarrett, O., S. A. Grim, E. Benedetti and N. M. Clark	2011	Gastrointestinal tuberculosis in renal transplant recipients: Case report and review of the literature	Transplant Infectious Disease	10.1111/j.1399-3062.2010.00540.x	excluded at abstract screening stage
Jasseron, C., M. Estryn-Behar, O. Le Nezet and I. Rahhali	2006	[Factors linked to premature leaving of the nursing profession. Confirmation of the impact one year later. Longitudinal analyses of nurses. PRESST/NEXT study]	Rech Soins Infirm		excluded at abstract screening stage
Javanmard, M., M. Steen and R. Vernon	2021	Influence of Self-Compassion on the Health of Midwives and Nurses: Protocol for a Scoping Review	JMIR Res Protoc	10.2196/21917	excluded at abstract screening stage
Javanmard, M., M. Steen and R. Vernon	2021	Influence of Self-Compassion on the Health of Midwives and Nurses: Protocol for a Scoping Review	JMIR RESEARCH PROTOCOLS	10.2196/21917	exceluded	duplication
Javanmard, M., M. Steen and R. Vernon	2021	Influence of self-compassion on the health of midwives and nurses: Protocol for a scoping review	JMIR Research Protocols	10.2196/21917	exceluded	duplication
Jenkins, K.	2011	Making sense of chronic kidney disease (CKD)	Primary Care Cardiovascular Journal	10.3132/pccj.2011.037	excluded at abstract screening stage
Jeon, H. O., J. Kim and O. Kim	2020	Factors affecting depressive symptoms in employed hemodialysis patients with chronic renal failure	PSYCHOLOGY HEALTH & MEDICINE	10.1080/13548506.2019.1702218	excluded at abstract screening stage
Jeon, M. S., H. M. Dhillon, E. S. Koh, A. K. Nowak, E. Hovey, J. Descallar, L. Miller, N. S. Marshall and M. R. Agar	2021	Exploring sleep disturbance among adults with primary or secondary malignant brain tumors and their caregivers	Neurooncol Pract	10.1093/nop/npaa057	excluded at abstract screening stage
Jeon, S. and N. S. Redeker	2016	Sleep Disturbance, Daytime Symptoms, and Functional Performance in Patients With Stable Heart Failure: A Mediation Analysis	Nurs Res	10.1097/nnr.0000000000000169	excluded at abstract screening stage
Jeon, S., S. Conley, C. Hollenbeak, M. O'Connell, Z. Q. Wang, C. Tocchi and N. S. Redeker	2023	Rest-activity rhythms predict time to hospitalizations and emergency department visits among participants in a randomized control of adults with heart failure and insomnia*	SLEEP MEDICINE	10.1016/j.sleep.2023.05.019	excluded at abstract screening stage
Jeon, S., S. Conley, C. Hollenbeak, M. O'Connell, Z. Wang, C. Tocchi and N. S. Redeker	2023	Rest-activity rhythms predict time to hospitalizations and emergency department visits among participants in a randomized control of adults with heart failure and insomnia	Sleep Med	10.1016/j.sleep.2023.05.019	excluded at abstract screening stage
Ji, Y. B., C. L. Bo, X. J. Xue, E. M. Weng, G. C. Gao, B. B. Dai, K. W. Ding and C. P. Xu	2017	Association of Inflammatory Cytokines With the Symptom Cluster of Pain, Fatigue, Depression, and Sleep Disturbance in Chinese Patients With Cancer	J Pain Symptom Manage	10.1016/j.jpainsymman.2017.05.003	excluded at abstract screening stage
Jiang, X., A. K. Topps and R. Suzuki	2021	A systematic review of self-care measures for professionals and trainees	Training and Education in Professional Psychology	https://doi.org/10.1037/tep0000318	excluded at abstract screening stage
Jin, M., J. L. Wang, L. Zeng, W. Q. Xie, P. Tang and Z. Q. Yuan	2021	Prevalence and factors of compassion fatigue among nurse in China A protocol for systematic review and meta-analysis	MEDICINE	10.1097/MD.0000000000024289	excluded at abstract screening stage
Jin, M., J. Wang, L. Zeng, W. Xie, P. Tang and Z. Yuan	2021	Prevalence and factors of compassion fatigue among nurse in China: A protocol for systematic review and meta-analysis	Medicine (Baltimore)	10.1097/md.0000000000024289	excluded at abstract screening stage
Jin, M., J. Wang, L. Zeng, W. Xie, P. Tang and Z. Yuan	2021	Prevalence and factors of compassion fatigue among nurse in China: A protocol for systematic review and meta-analysis	Medicine (United States)	10.1097/MD.0000000000024289	exceluded	duplication
Jin, Y., T. Jin and S. M. Lee	2017	Automated Pressure Injury Risk Assessment System Incorporated Into an Electronic Health Record System	Nurs Res	10.1097/nnr.0000000000000245	excluded at abstract screening stage
Jin, Y., T. Jin and S. M. Lee	2017	Automated Pressure Injury Risk Assessment System Incorporated Into an Electronic Health Record System	NURSING RESEARCH	10.1097/NNR.0000000000000245	exceluded	duplication
Jin, Y., T. Jin and S. M. Lee	2017	Automated Pressure Injury Risk Assessment System Incorporated into an Electronic Health Record System	Nursing Research	10.1097/NNR.0000000000000245	exceluded	duplication
Jing Hong, H., C. Ming-Ling, L. Nai-Jen, Y. Chau-Ting and H. Tung-Jung	2020	Risk and Protective Factors Associated with Daytime Sleepiness in Patients Diagnosed with Hepatitis B or Hepatitis C Infection	Hepatitis Monthly	10.5812/hepatmon.107606	excluded at abstract screening stage
Jing, M. J., J. J. Wang, W. Q. Lin, Y. X. Lei and P. X. Wang	2015	A community-based cross-sectional study of fatigue in middle-aged and elderly women	J Psychosom Res	10.1016/j.jpsychores.2015.05.009	excluded at abstract screening stage
Jing, M. J., J. J. Wang, W. Q. Lin, Y. X. Lei and P. X. Wang	2015	A community-based cross-sectional study of fatigue in middle-aged and elderly women	JOURNAL OF PSYCHOSOMATIC RESEARCH	10.1016/j.jpsychores.2015.05.009	exceluded	duplication
Jo, M., H. Na and Y. E. Jung	2020	Mediation Effects of Compassion Satisfaction and Compassion Fatigue in the Relationships Between Resilience and Anxiety or Depression Among Hospice Volunteers	J Hosp Palliat Nurs	10.1097/njh.0000000000000640	excluded at abstract screening stage
Jo, M., H. Na and Y. E. Jung	2020	Mediation Effects of Compassion Satisfaction and Compassion Fatigue in the Relationships Between Resilience and Anxiety or Depression Among Hospice Volunteers	JOURNAL OF HOSPICE & PALLIATIVE NURSING	10.1097/NJH.0000000000000640	exceluded	duplication
Johansson, A., M. Windahl, E. Svanborg, M. Fredrichsen, E. Swahn, P. Y. Uhlin and U. Edell-Gustafsson	2007	Perceptions of how sleep is influenced by rest, activity and health in patients with coronary heart disease: a phenomenographical study	SCANDINAVIAN JOURNAL OF CARING SCIENCES	10.1111/j.1471-6712.2007.00496.x	exceluded	duplication
Johansson, A., M. Windahl, E. Svanborg, M. Fredrichsen, E. Swahn, P. Y. Uhlin and U. Edéll-Gustafsson	2007	Perceptions of how sleep is influenced by rest, activity and health in patients with coronary heart disease: a phenomenographical study	Scand J Caring Sci	10.1111/j.1471-6712.2007.00496.x	excluded at abstract screening stage
Johansson, A., M. Windahl, E. Svanborg, M. Fredrichsen, E. Swahn, P. Y. Uhlin and U. Edéll-Gustafsson	2007	Perceptions of how sleep is influenced by rest, activity and health in patients with coronary heart disease: A phenomenographical study	Scandinavian Journal of Caring Sciences	10.1111/j.1471-6712.2007.00496.x	exceluded	duplication
Johansson, A., M. Windahl, E. Svanborg, M. Fredrichsen, E. Swahn, P. Y. Uhlin and U. Edéll-Gustafsson	2007	Perceptions of how sleep is influenced by rest, activity and health in patients with coronary heart disease: a phenomenographical study	Scandinavian journal of caring sciences	10.1111/j.1471-6712.2007.00496.x	exceluded	duplication
Johansson, P., B. Riegel, E. Svensson, A. Brostrom, U. Alehagen, U. Dahlstrom and T. Jaarsma	2014	Sickness Behavior in Community-Dwelling Elderly: Associations With Impaired Cardiac Function and Inflammation	BIOLOGICAL RESEARCH FOR NURSING	10.1177/1099800412466170	excluded at abstract screening stage
Johansson, P., U. Dahlstr?m and A. Brostr?m	2006	Factors and interventions influencing health-related quality of life in patients with heart failure: A review of the literature	European Journal of Cardiovascular Nursing	10.1016/j.ejcnurse.2005.04.011	exceluded	duplication
Johansson, P., U. Dahlström and A. Broström	2006	Factors and interventions influencing health-related quality of life in patients with heart failure: a review of the literature	Eur J Cardiovasc Nurs	10.1016/j.ejcnurse.2005.04.011	excluded at abstract screening stage
Johari, A. N., S. K. Maheshwari and R. S. Maheshwari (2014). Patient safety: A perspective from the developing world. Patient Safety in Surgery, Springer-Verlag London Ltd: 431-444.					excluded at abstract screening stage
Johnsen, K., P. J. Owen, S. Tagliaferri, J. Van Oosterwijck, B. M. Fitzgibbon, J. J. Ford, D. L. Belavy and C. Miller	2023	The Interaction Between Psychosocial Factors and Exercise-Induced Hypoalgesia in Pain-Free Nurses	JOURNAL OF PAIN RESEARCH	10.2147/JPR.S386440	excluded at abstract screening stage
Johnson, A. H., S. R. Phillips and M. Rice	2020	Abnormal weight gain with fatigue and stress in early survivorship after childhood brain tumor diagnosis	JOURNAL FOR SPECIALISTS IN PEDIATRIC NURSING	10.1111/jspn.12288	excluded at abstract screening stage
Johnson, A. H., S. Rodgers Phillips and M. Rice	2020	Abnormal weight gain with fatigue and stress in early survivorship after childhood brain tumor diagnosis	J Spec Pediatr Nurs	10.1111/jspn.12288	excluded at abstract screening stage
Johnson, J. L., P. J. Primas and M. K. Coe	1994	Factors that prevent women of low socioeconomic status from seeking prenatal care	J Am Acad Nurse Pract	10.1111/j.1745-7599.1994.tb00924.x	excluded at abstract screening stage
Johnson, K., A. Chisholm and P. Weatherman	2008	Work schedules and job performance: what's the link?	Nurs Manage	10.1097/01.Numa.0000320639.75598.99	excluded at abstract screening stage
Johnson, K., A. Chisholm and P. Weatherman	2008	Work schedules and job performance: What's the link?	Nursing Management	10.1097/01.NUMA.0000320639.75598.99	exceluded	duplication
Johnson, S. L.	2008	The concept of fatigue in multiple sclerosis	J Neurosci Nurs	10.1097/01376517-200804000-00005	excluded at abstract screening stage
Jomar, R. T., R. A. F. Gomes, D. C. Leite, H. F. Gomes, E. M. Peres and E. F. P. Junior	2017	Nursing diagnoses in adult/elderly patients undergoing outpatient antineoplastic chemotherapy: A review	ecancermedicalscience	10.3332/ecancer.2017.736	excluded at abstract screening stage
Jones, J., C. M. McDermott, C. T. Nowels, D. D. Matlock and D. B. Bekelman	2012	The experience of fatigue as a distressing symptom of heart failure	Heart Lung	10.1016/j.hrtlng.2012.04.004	excluded at abstract screening stage
Jongen, P. J., K. Wesnes, B. van Geel, P. Pop, E. Sanders, H. Schrijver, L. H. Visser, H. J. Gilhuis, L. G. Sinnige and A. M. Brands	2014	Relationship between Working Hours and Power of Attention, Memory, Fatigue, Depression and Self-Efficacy One Year after Diagnosis of Clinically Isolated Syndrome and Relapsing Remitting Multiple Sclerosis	PLoS ONE	10.1371/journal.pone.0096444	excluded at abstract screening stage
Jonsdottir, S. S., K. Swahnberg, M. Thome, G. K. Oskarsson, L. Bara Lydsdottir, H. Olafsdottir, J. F. Sigurdsson and T. Steingrimsdottir	2020	Pregnancy complications, sick leave and service needs of women who experience perinatal distress, weak social support and dissatisfaction in their partner relationships	Scandinavian Journal of Caring Sciences	10.1111/scs.12718	excluded at abstract screening stage
Jonsson, K. and H. Hedelin	2008	Chronic abacterial prostatitis: Living with a troublesome disease affecting many aspects of life	Scandinavian Journal of Urology & Nephrology	10.1080/00365590802223585	excluded at abstract screening stage
Jordan, M. M., I. M. Freytes, T. Orozco, A. W. Tuan, S. Dang, T. Rutter and C. R. Uphold	2022	The RESCUE problem solving intervention for stroke caregivers: A mixed-methods pilot study	Rehabilitation Psychology	https://doi.org/10.1037/rep0000460	excluded at abstract screening stage
Joseph, P. V., A. Nolden, K. M. Kober, S. M. Paul, B. A. Cooper, Y. P. Conley, M. J. Hammer, F. Wright, J. D. Levine and C. Miaskowski	2021	Fatigue, Stress, and Functional Status are Associated With Taste Changes in Oncology Patients Receiving Chemotherapy	J Pain Symptom Manage	10.1016/j.jpainsymman.2020.11.029	excluded at abstract screening stage
Joshi, R., H. V. Mortel, L. Feijs, P. Andriessen and C. V. Pul	2017	The heuristics of nurse responsiveness to critical patient monitor and ventilator alarms in a private room neonatal intensive care unit	PLoS One	10.1371/journal.pone.0184567	excluded at abstract screening stage
Joshi, R., H. van de Mortel, L. Feijs, P. Andriessen and C. van Pul	2017	The heuristics of nurse responsiveness to critical patient monitor and ventilator alarms in a private room neonatal intensive care unit	PLOS ONE	10.1371/journal.pone.0184567	excluded at abstract screening stage
Joshi, R., H. Van De Mortel, L. Feijs, P. Andriessen and C. Van Pul	2017	The heuristics of nurse responsiveness to critical patient monitor and ventilator alarms in a private room neonatal intensive care unit	PLoS ONE	10.1371/journal.pone.0184567	exceluded	duplication
Joshwa, B., R. M. Peters, M. H. Malek, H. N. Yarandi and M. L. Campbell	2020	Multiple Dimensions and Correlates of Fatigue in Individuals on Hemodialysis	Nephrol Nurs J		excluded at abstract screening stage
Joshwa, B., R. M. Peters, M. H. Malek, H. N. Yarandi and M. L. Campbell	2020	Multiple Dimensions and Correlates of Fatigue in Individuals on Hemodialysis	Nephrology nursing journal : journal of the American Nephrology Nurses' Association		exceluded	duplication
Ju Young, S., R. Martin and M. Bryant Howren	2009	Influence of assessment methods on reports of gender differences in AMI symptoms	West J Nurs Res	10.1177/0193945909334095	excluded at abstract screening stage
Jun, H. S. and K. Lee	2023	Association Between Fear of Cancer Recurrence, Fatigue, and Healthy Lifestyle Behaviors Among Breast Cancer Survivors in South Korea	Cancer Nurs	10.1097/ncc.0000000000001203	excluded at abstract screening stage
Jun, M. D., K. M. Lee and S. A. Park	2018	Risk factors of falls among inpatients with cancer	Int Nurs Rev	10.1111/inr.12381	excluded at abstract screening stage
Jung, M. S. and M. Visovatti	2017	Post-treatment cognitive dysfunction in women treated with thyroidectomy for papillary thyroid carcinoma	Support Care Cancer	10.1007/s00520-016-3481-y	excluded at abstract screening stage
Jung, M. S. and M. Visovatti	2017	Post-treatment cognitive dysfunction in women treated with thyroidectomy for papillary thyroid carcinoma	SUPPORTIVE CARE IN CANCER	10.1007/s00520-016-3481-y	exceluded	duplication
Jung, M., M. Visovatti and M. S. Jung	2017	Post-treatment cognitive dysfunction in women treated with thyroidectomy for papillary thyroid carcinoma	Supportive Care in Cancer	10.1007/s00520-016-3481-y	excluded at abstract screening stage
Jurgens, C. Y., L. Hoke, J. Byrnes and B. Riegel	2009	Why do elders delay responding to heart failure symptoms?	Nurs Res	10.1097/NNR.0b013e3181ac1581	excluded at abstract screening stage
K?dzierska, A., E. Czerepaniak, M. Stanis?awska, S. Wieder-Huszla, J. Weso?owska and A. Jurczak	2019	The influence of shift work on health behaviors and self-reported health status of nurses	Pielegniarstwo XXI Wieku	10.2478/pielxxiw-2019-0005	exceluded	duplication
Kabunga, A., L. G. Anyayo, P. Okalo, B. Apili, V. Nalwoga and S. Udho	2021	Prevalence and contextual factors associated with compassion fatigue among nurses in northern Uganda	PLoS One	10.1371/journal.pone.0257833	excluded at abstract screening stage
Kabunga, A., L. G. Anyayo, P. Okalo, B. Apili, V. Nalwoga and S. Udho	2021	Prevalence and contextual factors associated with compassion fatigue among nurses in northern Uganda	PLOS ONE	10.1371/journal.pone.0257833	exceluded	duplication
Kabunga, A., L. G. Anyayo, P. Okalo, B. Apili, V. Nalwoga and S. Udho	2021	Prevalence and contextual factors associated with compassion fatigue among nurses in northern Uganda	PLoS ONE	10.1371/journal.pone.0257833	exceluded	duplication
Kageyama, T., N. Nishikido, T. Kobayashi, Y. Kurokawa, T. Kaneko and M. Kabuto	1998	Long commuting time, extensive overtime, and sympathodominant state assessed in terms of short-term heart rate variability among male white-collar workers in the Tokyo megalopolis	Ind Health	10.2486/indhealth.36.209	excluded at abstract screening stage
Kajeepeta, S., S. E. Sanchez, B. Gelaye, C. Qiu, Y. V. Barrios, D. A. Enquobahrie and M. A. Williams	2014	Sleep duration, vital exhaustion, and odds of spontaneous preterm birth: a case-control study	BMC pregnancy and childbirth	10.1186/1471-2393-14-337	excluded at abstract screening stage
Kameyama, K., K. Mizutani, Y. Miyake, T. Iwase, Y. Mizutani, M. Yamada, Y. Ito, S. Ishihara and T. Deguchi	2023	Evaluation of physical and psychological status of health care workers infected with COVID-19 during a hospital outbreak in Japan	JOURNAL OF INFECTION AND CHEMOTHERAPY	10.1016/j.jiac.2022.10.003	excluded at abstract screening stage
Kan, Y., S. Yang, X. Wu, S. Wang, X. Li, F. Zhang, P. Wang and J. Zhao	2023	The quality of life in nasopharyngeal carcinoma radiotherapy: A longitudinal study	Asia Pac J Oncol Nurs	10.1016/j.apjon.2023.100251	excluded at abstract screening stage
Kanaskie, M. L. and C. A. Tringali	2008	Promoting quality of life for geriatric oncology patients in acute care and critical care settings	Critical Care Nursing Quarterly	10.1097/01.CNQ.0000306389.56411.ad	excluded at abstract screening stage
Kang, H.	2021	Correlates of Frailty in Community-Dwelling Older Adults with Cancer: 2017 Survey of Living Condition of Elderly Study in South Korea	Asia Pac J Oncol Nurs	10.4103/2347-5625.311130	excluded at abstract screening stage
Kankaya, H. and A. Karadakovan	2020	Effects of web-based education and counselling for patients with systemic lupus erythematosus: self-efficacy, fatigue and assessment of care	Lupus	10.1177/0961203320928423	excluded at abstract screening stage
Kankaya, H. and A. Karadakovan	2020	Effects of web-based education and counselling for patients with systemic lupus erythematosus: self-efficacy, fatigue and assessment of care	Lupus	10.1177/0961203320928423	exceluded	duplication
Kankaya, H. and A. Karadakovan	2020	Effects of web-based education and counselling for patients with systemic lupus erythematosus: self-efficacy, fatigue and assessment of care	Lupus	10.1177/0961203320928423	exceluded	duplication
Kapeleka, J. A., E. Sauli, O. Sadik and P. A. Ndakidemi	2019	Biomonitoring of Acetylcholinesterase (AChE) Activity among Smallholder Horticultural Farmers Occupationally Exposed to Mixtures of Pesticides in Tanzania	Journal of environmental and public health	10.1155/2019/3084501	excluded at abstract screening stage
Kapella, M. C., J. J. Herdegen, F. Laghi, A. D. Steffen and D. W. Carley	2016	Efficacy and mechanisms of behavioral therapy components for insomnia coexisting with chronic obstructive pulmonary disease: study protocol for a randomized controlled trial	Trials	10.1186/s13063-016-1334-0	excluded at abstract screening stage
Kapella, M. C., J. L. Larson, M. K. Patel, M. K. Covey and J. K. Berry	2006	Subjective fatigue, influencing variables, and consequences in chronic obstructive pulmonary disease	Nurs Res	10.1097/00006199-200601000-00002	excluded at abstract screening stage
Karabuga Yakar, H., S. Oguz, B. Bulut, C. Kapusuz, P. Abi and R. Yavuz	2023	Compassion fatigue in nurses caring for chronic diseases	Int J Occup Saf Ergon	10.1080/10803548.2021.2025314	excluded at abstract screening stage
Karabuga Yakar, H., S. Oguz, B. Bulut, C. Kapusuz, P. Abi and R. Yavuz	2023	Compassion fatigue in nurses caring for chronic diseases	International Journal of Occupational Safety and Ergonomics	10.1080/10803548.2021.2025314	exceluded	duplication
Karakoç, T. and S. Yurtsever	2010	Relationship between social support and fatigue in geriatric patients receiving outpatient chemotherapy	Eur J Oncol Nurs	10.1016/j.ejon.2009.07.001	excluded at abstract screening stage
Karayurt, Ö., Y. S. Ordin, T. Ünek and İ. Astarcıoğlu	2015	Immunosuppressive Medication Adherence, Therapeutic Adherence, School Performance, Symptom Experience, and Depression Levels in Patients Having Undergone a Liver Transplant During Childhood	Exp Clin Transplant	10.6002/ect.2014.0150	excluded at abstract screening stage
Karimi, M., A. D. Cox, S. V. White and C. W. Karlson	2020	Fatigue, Physical and Functional Mobility, and Obesity in Pediatric Cancer Survivors	Cancer Nurs	10.1097/ncc.0000000000000712	excluded at abstract screening stage
Karimi, M., A. D. Cox, S. V. White and C. W. Karlson	2020	Fatigue, Physical and Functional Mobility, and Obesity in Pediatric Cancer Survivors	CANCER NURSING	10.1097/NCC.0000000000000712	exceluded	duplication
Karimi, M., A. D. Cox, S. V. White and C. W. Karlson	2020	Fatigue, Physical and Functional Mobility, and Obesity in Pediatric Cancer Survivors	Cancer Nursing	10.1097/NCC.0000000000000712	exceluded	duplication
Karlin, B. E., S. Visnic, J. Shealy McGee and L. Teri	2014	Results from the multisite implementation of STAR-VA: A multicomponent psychosocial intervention for managing challenging dementia-related behaviors of veterans	Psychological Services	https://doi.org/10.1037/a0033683	excluded at abstract screening stage
Karlson, E. W., M. H. Liang, H. Eaton, J. Huang, L. Fitzgerald, M. P. Rogers and L. H. Daltroy	2004	A randomized clinical trial of a psychoeducational intervention to improve outcomes in systemic lupus erythematosus	Arthritis Rheum	10.1002/art.20279	excluded at abstract screening stage
Karsnitz, D. B. and S. Ward	2011	Spectrum of Anxiety Disorders: Diagnosis and Pharmacologic Treatment	Journal of Midwifery and Women's Health	10.1111/j.1542-2011.2011.00045.x	excluded at abstract screening stage
Kartsonaki, M. G., D. Georgopoulos, E. Kondili, A. S. Nieri, A. Alevizaki, V. Nyktari and A. Papaioannou	2022	Prevalence and factors associated with compassion fatigue, compassion satisfaction, burnout in health professionals	NURSING IN CRITICAL CARE	10.1111/nicc.12769	excluded at abstract screening stage
Kase, S. M., E. D. Waldman and A. S. Weintraub	2019	A cross-sectional pilot study of compassion fatigue, burnout, and compassion satisfaction in pediatric palliative care providers in the United States	Palliat Support Care	10.1017/s1478951517001237	excluded at abstract screening stage
Kase, S. M., E. D. Waldman and A. S. Weintraub	2019	A cross-sectional pilot study of compassion fatigue, burnout, and compassion satisfaction in pediatric palliative care providers in the United States	PALLIATIVE & SUPPORTIVE CARE	10.1017/S1478951517001237	exceluded	duplication
Kase, S. M., E. D. Waldman and A. S. Weintraub	2019	A cross-sectional pilot study of compassion fatigue, burnout, and compassion satisfaction in pediatric palliative care providers in the United States	Palliative and Supportive Care	10.1017/S1478951517001237	exceluded	duplication
Kassem, A. M., H. Talaat, S. Shawky, R. Fouad, K. Amer, T. Elnagdy, W. A. Hassan, O. Tantawi, R. Abdelmoniem, Y. Gaber, H. A. Badary and S. Musa	2020	SARS-CoV-2 infection among healthcare workers of a gastroenterological service in a tertiary care facility	Arab Journal of Gastroenterology	10.1016/j.ajg.2020.07.005	excluded at abstract screening stage
Kato, K., P. F. Sullivan, B. Evengård and N. L. Pedersen	2009	A population-based twin study of functional somatic syndromes	Psychol Med	10.1017/s0033291708003784	excluded at abstract screening stage
Katsantoni, K., A. Zartaloudi, D. Papageorgiou, M. Drakopoulou and E. Misouridou	2019	Prevalence of Compassion Fatigue, Burn-Out and Compassion Satisfaction Among Maternity and Gynecology Care Providers in Greece	Mater Sociomed	10.5455/msm.2019.31.172-176	excluded at abstract screening stage
Katsantoni, K., A. Zartaloudi, D. Papageorgiou, M. Drakopoulou and E. Misouridou	2019	Prevalence of Compassion Fatigue, Burn-Out and Compassion Satisfaction Among Maternity and Gynecology Care Providers in Greece	Materia Socio-Medica	10.5455/msm.2019.31.172-176	exceluded	duplication
Kauhanen, L., L. Järvelä, P. M. Lähteenmäki, M. Arola, O. J. Heinonen, A. Axelin, J. Lilius, T. Vahlberg and S. Salanterä	2014	Active video games to promote physical activity in children with cancer: a randomized clinical trial with follow-up	BMC Pediatr	10.1186/1471-2431-14-94	excluded at abstract screening stage
Kavanagh, T. and J. Lehr	2016	Why Is It Always Beeping? Smart Pump Alarms: An Interactive Experience on Why and When They Occur...Dynamics of Critical Care 2016 in Charlottetown, PE, September 25-27, 2016	Canadian Journal of Critical Care Nursing		excluded at abstract screening stage
Kayes, N. M., K. M. McPherson, P. Schluter, D. Taylor, M. Leete and G. S. Kolt	2011	Exploring the facilitators and barriers to engagement in physical activity for people with multiple sclerosis	DISABILITY AND REHABILITATION	10.3109/09638288.2010.520801	excluded at abstract screening stage
Kazukauskiene, N., J. Burkauskas, J. Macijauskiene, I. Duoneliene, V. Gelziniene, V. Jakumaite and J. Brozaitiene	2018	Mental Distress Factors and Exercise Capacity in Patients with Coronary Artery Disease Attending Cardiac Rehabilitation Program	Int J Behav Med	10.1007/s12529-017-9675-y	excluded at abstract screening stage
Kazukauskiene, N., J. Burkauskas, J. Macijauskiene, I. Duoneliene, V. Gelziniene, V. Jakumaite and J. Brozaitiene	2018	Mental Distress Factors and Exercise Capacity in Patients with Coronary Artery Disease Attending Cardiac Rehabilitation Program	International journal of behavioral medicine	10.1007/s12529-017-9675-y	exceluded	duplication
Keidel, G. C.	2002	Burnout and compassion fatigue among hospice caregivers	Am J Hosp Palliat Care	10.1177/104990910201900312	excluded at abstract screening stage
Keidel, G. C.	2002	Burnout and compassion fatigue among hospice caregivers	American Journal of Hospice and Palliative Medicine	10.1177/104990910201900312	exceluded	duplication
Keith, D. R., B. S. Weaver and R. L. Vogel	2012	The effect of music-based listening interventions on the volume, fat content, and caloric content of breast milk-produced by mothers of premature and critically ill infants	Adv Neonatal Care	10.1097/ANC.0b013e31824d9842	excluded at abstract screening stage
Kelechi, T. J., R. C. Muise-Helmericks, L. A. Theeke, S. W. Cole, M. Madisetti, M. Mueller and M. A. Prentice	2021	An observational study protocol to explore loneliness and systemic inflammation in an older adult population with chronic venous leg ulcers	BMC GERIATRICS	10.1186/s12877-021-02060-w	excluded at abstract screening stage
Kellogg, M. B., M. Knight, J. S. Dowling and S. L. Crawford	2018	Secondary Traumatic Stress in Pediatric Nurses	J Pediatr Nurs	10.1016/j.pedn.2018.08.016	excluded at abstract screening stage
Kellogg, M. B., M. Knight, J. S. Dowling and S. L. Crawford	2018	Secondary Traumatic Stress in Pediatric Nurses	Journal of Pediatric Nursing	10.1016/j.pedn.2018.08.016	exceluded	duplication
Kemp, B. and L. Thompson	2002	Aging and spinal cord injury: medical, functional, and psychosocial changes	SCI Nurs		excluded at abstract screening stage
Kenny, D. J. and M. S. Hull	2008	Critical care nurses' experiences caring for the casualties of war evacuated from the front line: lessons learned and needs identified	Crit Care Nurs Clin North Am	10.1016/j.ccell.2007.10.013	excluded at abstract screening stage
Kenny, D. J. and M. S. Hull	2008	Critical Care Nurses' Experiences Caring for the Casualties of War Evacuated from the Front Line: Lessons Learned and Needs Identified	Critical Care Nursing Clinics of North America	10.1016/j.ccell.2007.10.013	exceluded	duplication
Kent, W., K. D. Hochard and N. J. Hulbert-Williams	2019	Perceived stress and professional quality of life in nursing staff: How important is psychological flexibility?	JOURNAL OF CONTEXTUAL BEHAVIORAL SCIENCE	10.1016/j.jcbs.2019.08.004	excluded at abstract screening stage
Kent, W., K. D. Hochard and N. J. Hulbert-Williams	2019	Perceived stress and professional quality of life in nursing staff: How important is psychological flexibility?	Journal of Contextual Behavioral Science	10.1016/j.jcbs.2019.08.004	exceluded	duplication
Kentson, M., K. Tödt, E. Skargren, P. Jakobsson, J. Ernerudh, M. Unosson and K. Theander	2016	Factors associated with experience of fatigue, and functional limitations due to fatigue in patients with stable COPD	Ther Adv Respir Dis	10.1177/1753465816661930	excluded at abstract screening stage
Khan, N. A., S. S. Daskalopoulou, I. Karp, M. J. Eisenberg, R. Pelletier, M. A. Tsadok, K. Dasgupta, C. M. Norris and L. Pilote	2017	Sex differences in prodromal symptoms in acute coronary syndrome in patients aged 55 years or younger	Heart	10.1136/heartjnl-2016-309945	excluded at abstract screening stage
Khassawneh, B. Y., L. L. Alkhatib, A. M. Ibnian and Y. S. Khader	2018	The association of snoring and risk of obstructive sleep apnea with poor academic performance among university students	Sleep Breath	10.1007/s11325-018-1665-z	excluded at abstract screening stage
Khobrani, A. A., A. K. Alosaimi, K. S. Abbas, S. I. A. Alsheikhi and F. A. Krdy	2023	Professional quality of life among psychiatric and non- psychiatric nurses in Jeddah	MEDICAL SCIENCE		excluded at abstract screening stage
Kia, Z., M. Allahbakhshian, M. Ilkhani, M. Nasiri and A. Allahbakhshian	2021	Nurses’ use of non-pharmacological pain management methods in intensive care units: A descriptive cross-sectional study	Complementary Therapies in Medicine	10.1016/j.ctim.2021.102705	excluded at abstract screening stage
Kienhuis, M., S. Rogers, R. Giallo, J. Matthews and K. Treyvaud	2010	A proposed model for the impact of parental fatigue on parenting adaptability and child development	Journal of Reproductive & Infant Psychology	10.1080/02646830903487383	excluded at abstract screening stage
Kiertiburanakul, S., B. Wannaying, S. Tonsuttakul, P. Kehachindawat, S. Apivanich, S. Somsakul and K. Malathum	2006	Use of HIV postexposure prophylaxis in healthcare workers after occupational exposure: A Thai University Hospital setting	Journal of the Medical Association of Thailand		excluded at abstract screening stage
Kim, H.	2004	Perimenstrual symptoms of Korean women living in the USA: applicability of the WDHD(Women's Daily Health Diary) on prospective report	Taehan Kanho Hakhoe Chi	10.4040/jkan.2004.34.8.1395	excluded at abstract screening stage
Kim, H.	2004	Perimenstrual symptoms of Korean women living in the USA: applicability of the WDHD(Women's Daily Health Diary) on prospective report	Taehan Kanho Hakhoe chi	10.4040/jkan.2004.34.8.1395	exceluded	duplication
Kim, H. J., A. M. Barsevick, A. Chan and J. W. Chae	2018	Chemotherapy-associated cognitive impairments in Korean cancer patients: Risk factors and functional outcome	Psychooncology	10.1002/pon.4759	excluded at abstract screening stage
Kim, H. J., A. M. Barsevick, A. Chan, J. w. Chae, H.-J. Kim and J.-W. Chae	2018	Chemotherapy-associated cognitive impairments in Korean cancer patients: Risk factors and functional outcome	Psycho-Oncology	10.1002/pon.4759	excluded at abstract screening stage
Kim, H. J., A. M. Barsevick, C. Y. Fang and C. Miaskowski	2012	Common biological pathways underlying the psychoneurological symptom cluster in cancer patients	Cancer Nurs	10.1097/NCC.0b013e318233a811	excluded at abstract screening stage
Kim, H. J., P. S. Malone and A. M. Barsevick	2014	Subgroups of cancer patients with unique pain and fatigue experiences during chemotherapy	J Pain Symptom Manage	10.1016/j.jpainsymman.2013.10.025	excluded at abstract screening stage
Kim, H. M., J. Kim and S. Y. Hwang	2015	Health-related quality of life in symptomatic postmyocardial infarction patients with left ventricular dysfunction	Asian Nurs Res (Korean Soc Nurs Sci)	10.1016/j.anr.2014.11.004	excluded at abstract screening stage
Kim, H. R.	2022	Associations Between Workplace Violence, Mental Health, and Physical Health among Korean Workers: The Fifth Korean Working Conditions Survey	WORKPLACE HEALTH & SAFETY	10.1177/21650799211023863	excluded at abstract screening stage
Kim, H. R. and G. R. Son	2005	Fatigue and its related factors in Korean patients on hemodialysis	Taehan Kanho Hakhoe Chi	10.4040/jkan.2005.35.4.701	excluded at abstract screening stage
Kim, H. S., E. G. Oh, H. Lee, S. H. Kim and H. K. Kim	2015	Predictors of symptom experience in Korean patients with cancer undergoing chemotherapy	Eur J Oncol Nurs	10.1016/j.ejon.2015.04.003	excluded at abstract screening stage
Kim, H., S. Hegde, C. LaFiura, M. Raghavan, N. Sun, S. Cheng, C. M. Rebholz and S. B. Seidelmann	2021	Access to personal protective equipment in exposed healthcare workers and COVID-19 illness, severity, symptoms and duration: a population-based case-control study in six countries	BMJ Glob Health	10.1136/bmjgh-2020-004611	excluded at abstract screening stage
Kim, H., S. Hegde, C. Lafiura, M. Raghavan, N. Sun, S. Cheng, C. M. Rebholz and S. B. Seidelmann	2021	Access to personal protective equipment in exposed healthcare workers and COVID-19 illness, severity, symptoms and duration: A population-based case-control study in six countries	BMJ Global Health	10.1136/bmjgh-2020-004611	exceluded	duplication
Kim, H., S. Hegde, C. Lafiura, M. Raghavan, N. Sun, S. Cheng, C. M. Rebholz and S. B. Seidelmann	2021	Access to personal protective equipment in exposed healthcare workers and COVID-19 illness, severity, symptoms and duration: A population-based case-control study in six countries	BMJ Global Health	10.1136/bmjgh-2020-004611	excluded	not registered nurses
Kim, H., S. Hegde, C. LaFiura, M. Raghavan, N. Sun, S. S. Cheng, C. M. Rebholz and S. B. Seidelmann	2021	Access to personal protective equipment in exposed healthcare workers and COVID-19 illness, severity, symptoms and duration: a population-based case-control study in six countries	BMJ GLOBAL HEALTH	10.1136/bmjgh-2020-004611	excluded at abstract screening stage
Kim, J. Y., J. S. Shin, M. S. Lim, H. G. Choi, S. K. Kim, H. T. Kang, S. B. Koh and S. S. Oh	2018	Relationship between simultaneous exposure to ergonomic risk factors and work-related lower back pain: a cross-sectional study based on the fourth Korean working conditions survey	ANNALS OF OCCUPATIONAL AND ENVIRONMENTAL MEDICINE	10.1186/s40557-018-0269-1	excluded at abstract screening stage
Kim, M. Y.	2009	[Transition of symptoms and quality of life in cancer patients on chemotherapy]	J Korean Acad Nurs	10.4040/jkan.2009.39.3.433	excluded at abstract screening stage
Kim, O. and H. Jung	2021	Prediction model for abnormal eating behaviour among hospital nurses: A structural equation modelling approach	Int J Nurs Pract	10.1111/ijn.13006	excluded at abstract screening stage
Kim, O. and H. Jung	2021	Prediction model for abnormal eating behaviour among hospital nurses: A structural equation modelling approach	INTERNATIONAL JOURNAL OF NURSING PRACTICE	10.1111/ijn.13006	exceluded	duplication
Kim, O. and H. Jung	2021	Prediction model for abnormal eating behaviour among hospital nurses: A structural equation modelling approach	International Journal of Nursing Practice	10.1111/ijn.13006	exceluded	duplication
Kim, O., B. Kim, S. Y. Kim, E. Cho, H. Y. Lee, C. Cha, N. Bae, M. Kim, D. H. Lee, J. E. Chavarro, H. Y. Park and S. Kim	2023	Comparison of factors associated with postpartum depression from two cohorts of nurses: the Korea Nurses' Health Study and the Nurses' Health Study 3	OCCUPATIONAL AND ENVIRONMENTAL MEDICINE	10.1136/oemed-2022-108609	excluded at abstract screening stage
Kim, S.	2013	Compassion fatigue in liver and kidney transplant nurse coordinators: a descriptive research study	Prog Transplant	10.7182/pit2013811	excluded at abstract screening stage
Kim, S. H., Y. H. Choe, J. Choi, J. Y. Park and E. Yi	2023	Factors Associated With Quality of Life Among Posttreatment Cancer Survivors in Korea: A Meta-analysis	Cancer Nurs	10.1097/ncc.0000000000001273	excluded at abstract screening stage
Kim, S. H., Y. H. Choe, J. Choi, J. Y. Park and E. Yi	2023	Factors Associated With Quality of Life Among Posttreatment Cancer Survivors in Korea: A Meta-analysis	Cancer Nurs	10.1097/ncc.0000000000001273	excluded	review article
Kim, S., J. Han, M. Y. Lee and M. K. Jang	2020	The experience of cancer-related fatigue, exercise and exercise adherence among women breast cancer survivors: Insights from focus group interviews	J Clin Nurs	10.1111/jocn.15114	excluded at abstract screening stage
Kim, S., J. Ki, J. Y. Choi, W. H. Choi and S. Choi-Kwon	2023	[Dietary behavior and its influencing factors among experienced shiftwork nurses: a secondary analysis]	Korean J Women Health Nurs	10.4069/kjwhn.2023.02.21.1	excluded at abstract screening stage
Kim, S., J. Ki, J. Y. Choi, W. H. Choi and S. Choi-Kwon	2023	Dietary behavior and its influencing factors among experienced shiftwork nurses: a secondary analysis	KOREAN JOURNAL OF WOMEN HEALTH NURSING	10.4069/kjwhn.2023.02.21.1	exceluded	duplication
Kim, S., J. Ki, J. Y. Choi, W. H. Choi and S. Choi-Kwon	2023	Dietary behavior and its influencing factors among experienced shiftwork nurses: a secondary analysis	Korean Journal of Women Health Nursing	10.4069/kjwhn.2023.02.21.1	exceluded	duplication
Kim, Y. J. and V. B. Mitrani	2019	Impact of household composition and family functioning on health of Hispanic mothers in mental health treatment: A secondary analysis study	J Psychiatr Ment Health Nurs	10.1111/jpm.12500	excluded at abstract screening stage
Kindler, H. L., T. Ioka, D. J. Richel, J. Bennouna, R. Letourneau, T. Okusaka, A. Funakoshi, J. Furuse, Y. S. Park, S. Ohkawa, G. M. Springett, H. S. Wasan, P. C. Trask, P. Bycott, A. D. Ricart, S. Kim and E. Van Cutsem	2011	Axitinib plus gemcitabine versus placebo plus gemcitabine in patients with advanced pancreatic adenocarcinoma: a double-blind randomised phase 3 study	LANCET ONCOLOGY	10.1016/S1470-2045(11)70004-3	excluded at abstract screening stage
Kjeverud, A., K. Ostlie, A. K. Schanke, C. Gay, M. Thoresen and A. Lerdal	2020	Trajectories of fatigue among stroke patients from the acute phase to 18 months post-injury: A latent class analysis	PLOS ONE	10.1371/journal.pone.0231709	exceluded	duplication
Kjeverud, A., K. Østlie, A. K. Schanke, C. Gay, M. Thoresen and A. Lerdal	2020	Trajectories of fatigue among stroke patients from the acute phase to 18 months post-injury: A latent class analysis	PLoS One	10.1371/journal.pone.0231709	excluded at abstract screening stage
Kjeverud, A., K. Østlie, A.-K. Schanke, C. Gay, M. Thoresen and A. Lerdal	2020	Trajectories of fatigue among stroke patients from the acute phase to 18 months post-injury: A latent class analysis	PloS one	10.1371/journal.pone.0231709	excluded at abstract screening stage
Kleim, B., M. B. Bingisser, M. Westphal and R. Bingisser	2015	Frozen moments: flashback memories of critical incidents in emergency personnel	Brain Behav	10.1002/brb3.325	excluded at abstract screening stage
Kleim, B., M. B. Bingisser, M. Westphal and R. Bingisser	2015	Frozen moments: Flashback memories of critical incidents in emergency personnel	Brain and Behavior	10.1002/brb3.325	exceluded	duplication
Kleinknecht-Dolf, M.	2019	Commentary: Factors correlating with prolonged fatigue among emergency department nurses	JOURNAL OF RESEARCH IN NURSING	10.1177/1744987119880358	excluded at abstract screening stage
Kleisiaris, C. F., T. Adamakidou, M. Maniou, D. Sapountzi-Krepia and L. Kourkouta	2021	Factors Affecting Fatigue in Older Adults Receiving Home-Based Healthcare	International Journal of Caring Sciences		excluded at abstract screening stage
Klomm, a. and K. Gahan Tarnow	2015	CNE SERIES. Computer Vision Syndrome: A Review of Literature	MEDSURG Nursing		excluded at abstract screening stage
Knebel, A. R.	1992	When weaning from mechanical ventilation fails	Am J Crit Care		excluded at abstract screening stage
Knebel, A. R.	1992	When weaning from mechanical ventilation fails	American journal of critical care : an official publication, American Association of Critical-Care Nurses	10.4037/ajcc1992.1.3.19	exceluded	duplication
Knight, J. M., M. R. Taylor, K. E. Rentscher, E. C. Henley, H. A. Uttley, A. M. Nelson, L. M. Turcotte, N. S. McAndrew, H. L. Amonoo, L. Mohanraj, D. L. Kelly and E. S. Costanzo	2022	Biobehavioral Implications of Covid-19 for Transplantation and Cellular Therapy Recipients	Front Immunol	10.3389/fimmu.2022.877558	excluded at abstract screening stage
Knipper, N. P., H. C. DiCioccio and N. M. Albert	2021	What a Catch: Safety Intervention to Reframe Newborn Falls and Drops	MCN Am J Matern Child Nurs	10.1097/nmc.0000000000000708	excluded at abstract screening stage
Knisely, M. R., M. Maserati, L. W. Heinsberg, L. L. Shah, H. J. Li, Y. H. Zhu, Y. M. Ma, L. Y. Graves, J. D. Merriman and Y. P. Conley	2019	Symptom Science: Advocating for Inclusion of Functional Genetic Polymorphisms	BIOLOGICAL RESEARCH FOR NURSING	10.1177/1099800419846407	excluded at abstract screening stage
Knudsen, E. N. A., S. L. Brzozowski and L. M. Steege	2018	Measuring Work Demands in Hospital Nursing: A Feasibility Study	IISE TRANSACTIONS ON OCCUPATIONAL ERGONOMICS & HUMAN FACTORS	10.1080/24725838.2018.1509910	excluded at abstract screening stage
Ko, J. Y., D. M. Aycock and P. C. Clark	2007	A comparison of working versus nonworking family caregivers of stroke survivors	J Neurosci Nurs	10.1097/01376517-200708000-00006	excluded at abstract screening stage
Ko, W. and N. Kiser-Larson	2016	Stress Levels of Nurses in Oncology Outpatient Units	Clin J Oncol Nurs	10.1188/16.Cjon.158-164	excluded at abstract screening stage
Ko, W. and N. Kiser-Larson	2016	Stress levels of nurses in oncology outpatient units	Clinical Journal of Oncology Nursing	10.1188/16.CJON.158-164	exceluded	duplication
Ko, Y. L., Y. C. Wu and P. C. Chang	2002	Physical and social predictors for pre-term births and low birth weight infants in Taiwan	J Nurs Res	10.1097/01.jnr.0000347586.08328.d6	excluded at abstract screening stage
Ko?cz, A., M. Baran, K. Walewicz, M. Paprocka-Borowicz and J. Rosińczuk	2020	Analysis of Selected Body Composition Parameters and Ergonomic Safety among Professionally Active Nurses in Poland: A Preliminary Prospective Monocentric and Observational Study	BioMed Research International	10.1155/2020/9212587	exceluded	duplication
Kobayashi, Y., M. Oe, T. Ishida, M. Matsuoka, H. Chiba and N. Uchimura	2020	Workplace Violence and Its Effects on Burnout and Secondary Traumatic Stress among Mental Healthcare Nurses in Japan	Int J Environ Res Public Health	10.3390/ijerph17082747	excluded at abstract screening stage
Kobayashi, Y., M. Oe, T. Ishida, M. Matsuoka, H. Chiba and N. Uchimura	2020	Workplace violence and its effects on burnout and secondary traumatic stress among mental healthcare nurses in japan	International Journal of Environmental Research and Public Health	10.3390/ijerph17082747	exceluded	duplication
Kober, K. M., B. A. Cooper, S. M. Paul, L. B. Dunn, J. D. Levine, F. Wright, M. J. Hammer, J. Mastick, A. Venook, B. E. Aouizerat and C. Miaskowski	2016	Subgroups of chemotherapy patients with distinct morning and evening fatigue trajectories	Support Care Cancer	10.1007/s00520-015-2895-2	excluded at abstract screening stage
Kober, K. M., B. Smoot, S. M. Paul, B. A. Cooper, J. D. Levine and C. Miaskowski	2016	Polymorphisms in Cytokine Genes Are Associated With Higher Levels of Fatigue and Lower Levels of Energy in Women After Breast Cancer Surgery	J Pain Symptom Manage	10.1016/j.jpainsymman.2016.04.014	excluded at abstract screening stage
Kober, K., B. Aouizerat, B. Cooper, S. Paul, J. Mastick, C. Miaskowski, L. Dunn, J. Levine, A. Venook, F. Wright, M. Hammer, K. M. Kober, B. A. Cooper, S. M. Paul, L. B. Dunn, J. D. Levine, M. J. Hammer and B. E. Aouizerat	2016	Subgroups of chemotherapy patients with distinct morning and evening fatigue trajectories	Supportive Care in Cancer	10.1007/s00520-015-2895-2	excluded at abstract screening stage
Koertge, J. C., S. Ahnve, K. Schenck-Gustafsson, K. Orth-Gomér and S. P. Wamala	2003	Vital exhaustion in relation to lifestyle and lipid profile in healthy women	International Journal of Behavioral Medicine	10.1207/s15327558ijbm1001_04	excluded at abstract screening stage
Koertge, J., S. P. Wamala, I. Janszky, S. Ahnve, F. Al-Khalili, M. Blom, M. Chesney, Ö. Sundin, B. Svane and K. Schenck-Gustafsson	2002	Vital exhaustion and recurrence of CHD in women with acute myocardial infarction	Psychology, Health & Medicine	10.1080/13548500120116067	excluded at abstract screening stage
Koh, M. Y. H., P. H. Chong, P. S. H. Neo, Y. J. Ong, W. C. Yong, W. Y. Ong, M. L. J. Shen and A. Y. M. Hum	2015	Burnout, psychological morbidity and use of coping mechanisms among palliative care practitioners: A multi-centre cross-sectional study	PALLIATIVE MEDICINE	10.1177/0269216315575850	excluded at abstract screening stage
Koh, R. Y. I., T. Park, C. D. Wickens, L. T. Ong and S. N. Chia	2011	Differences in attentional strategies by novice and experienced operating theatre scrub nurses	Journal of Experimental Psychology: Applied	https://doi.org/10.1037/a0025171	excluded at abstract screening stage
Kohli, D. and P. Padmakumari	2020	Self-Care, Burnout, and Compassion Fatigue in Oncology Professionals	Indian J Occup Environ Med	10.4103/ijoem.IJOEM_201_19	excluded at abstract screening stage
[truncated: 1,751 more rows]
